# Supplementary material for: Intrinsically disordered intracellular domains control key features of the mechanically-gated ion channel PIEZO2
Source: Nat Commun. 2022 Mar 15;13:1365. doi: 10.1038/s41467-022-28974-6 (PMC8924262; doi:10.1038/s41467-022-28974-6)
Supplement: Supplementary file 7 — Source Data [file 41467_2022_28974_MOESM7_ESM.zip]

Archive with 2 entries (2 files):
- Source Data.xlsx
- Statistics.xlsx
