# Supplementary material for: Intrinsically disordered intracellular domains control key features of the mechanically-gated ion channel PIEZO2
Source: Nat Commun. 2022 Mar 15;13:1365. doi: 10.1038/s41467-022-28974-6 (PMC8924262; doi:10.1038/s41467-022-28974-6)
Supplement: Supplementary file 7 — Source Data [file 41467_2022_28974_MOESM7_ESM.zip › Source Data.xlsx]

## Sheet: fig 1b
		Disordered Probability
		Amino Acid - PIEZO2	IUPred	ESpritz_NMR	VSL2
		1	0.0029	0.396825	0.824525
		2	0.0042	0.368259	0.72549
		3	0.0034	0.348119	0.635548
		4	0.0027	0.236692	0.472564
		5	0.0023	0.142336	0.308904
		6	0.0035	0.072884	0.17896
		7	0.0028	0.0507629	0.098941
		8	0.0025	0.0394303	0.048396
		9	0.0022	0.0299555	0.025955
		10	0.0024	0.0249845	0.017467
		11	0.0023	0.0211731	0.01441
		12	0.0024	0.0208045	0.011611
		13	0.0019	0.0208025	0.010914
		14	0.0017	0.0229362	0.011075
		15	0.001	0.02422	0.011474
		16	0.0014	0.0279978	0.011783
		17	0.0013	0.0242139	0.01324
		18	0.0019	0.022645	0.012783
		19	0.0019	0.0203812	0.013403
		20	0.0019	0.0201446	0.015191
		21	0.0026	0.0199565	0.016961
		22	0.0027	0.0199503	0.018944
		23	0.0021	0.0220235	0.023476
		24	0.0021	0.0273937	0.030353
		25	0.0021	0.0401987	0.038582
		26	0.0021	0.0592143	0.046013
		27	0.0013	0.0808983	0.04955
		28	0.0013	0.0936934	0.049274
		29	0.0013	0.0903036	0.046637
		30	0.0013	0.0770895	0.039131
		31	0.0009	0.0572711	0.031547
		32	0.0014	0.0383545	0.024687
		33	0.0012	0.0271605	0.020428
		34	0.001	0.0235413	0.015305
		35	0.0012	0.0241694	0.011961
		36	0.002	0.0260399	0.010606
		37	0.0021	0.028521	0.010758
		38	0.0031	0.0314628	0.0121
		39	0.003	0.0350015	0.016789
		40	0.0026	0.042849	0.02689
		41	0.0037	0.0515884	0.040279
		42	0.0033	0.0725457	0.068691
		43	0.0049	0.0907316	0.118412
		44	0.0062	0.112702	0.189669
		45	0.0089	0.131218	0.271283
		46	0.0143	0.137617	0.373599
		47	0.0258	0.153838	0.487842
		48	0.0543	0.170085	0.56306
		49	0.0568	0.19955	0.621117
		50	0.0592	0.228238	0.658453
		51	0.1206	0.243026	0.650151
		52	0.2064	0.26133	0.613335
		53	0.1048	0.238125	0.592242
		54	0.1092	0.229337	0.54907
		55	0.1298	0.212621	0.483584
		56	0.1424	0.198753	0.425531
		57	0.1229	0.169614	0.364094
		58	0.0568	0.129558	0.307576
		59	0.0518	0.0877695	0.260163
		60	0.024	0.0553187	0.242675
		61	0.0178	0.0500734	0.216605
		62	0.0105	0.048232	0.189699
		63	0.0089	0.0519819	0.151928
		64	0.0085	0.0494579	0.12369
		65	0.0062	0.0449198	0.099127
		66	0.0047	0.0397111	0.092265
		67	0.0033	0.0377324	0.08738
		68	0.0033	0.0351733	0.078522
		69	0.0024	0.0313808	0.06912
		70	0.0034	0.0275625	0.055267
		71	0.0034	0.0254173	0.047172
		72	0.003	0.0248943	0.043508
		73	0.0031	0.0247942	0.038714
		74	0.0031	0.0248125	0.03946
		75	0.0045	0.0245581	0.038493
		76	0.0054	0.0250946	0.034972
		77	0.0054	0.0262039	0.03789
		78	0.0054	0.0275874	0.047352
		79	0.0073	0.0293165	0.073054
		80	0.0056	0.0328554	0.099924
		81	0.0084	0.0387711	0.131763
		82	0.0143	0.0509326	0.179133
		83	0.0198	0.0703755	0.246857
		84	0.0202	0.0962545	0.284568
		85	0.0223	0.124972	0.322145
		86	0.0223	0.15049	0.343153
		87	0.0398	0.180496	0.338501
		88	0.0929	0.219503	0.307713
		89	0.0506	0.224707	0.291165
		90	0.1115	0.221294	0.263487
		91	0.1028	0.211653	0.241068
		92	0.1823	0.194262	0.233739
		93	0.1229	0.16785	0.223004
		94	0.1229	0.147425	0.19646
		95	0.2094	0.140445	0.185416
		96	0.1115	0.126879	0.194032
		97	0.1399	0.126849	0.187512
		98	0.0662	0.118248	0.180967
		99	0.0799	0.116517	0.190365
		100	0.0799	0.110957	0.200191
		101	0.0817	0.108002	0.193904
		102	0.0749	0.106491	0.204735
		103	0.0618	0.111454	0.201982
		104	0.0618	0.120577	0.202001
		105	0.1206	0.127997	0.218581
		106	0.0929	0.141212	0.234283
		107	0.1583	0.156673	0.255355
		108	0.1702	0.17127	0.293202
		109	0.1611	0.19045	0.355961
		110	0.1731	0.206995	0.406164
		111	0.1501	0.246724	0.434924
		112	0.1048	0.30139	0.470987
		113	0.0506	0.364776	0.484991
		114	0.069	0.433806	0.47375
		115	0.0851	0.458175	0.424959
		116	0.0888	0.457213	0.384746
		117	0.0909	0.402606	0.333657
		118	0.0929	0.332956	0.277619
		119	0.1476	0.255807	0.220721
		120	0.0676	0.192499	0.182068
		121	0.0389	0.160917	0.145806
		122	0.0568	0.138961	0.103833
		123	0.0581	0.131751	0.088944
		124	0.0327	0.126397	0.079996
		125	0.0433	0.13319	0.067438
		126	0.0235	0.13227	0.066851
		127	0.0168	0.130589	0.062015
		128	0.0109	0.127449	0.053348
		129	0.0083	0.112906	0.041742
		130	0.0065	0.0989238	0.037332
		131	0.0088	0.0942245	0.027691
		132	0.0091	0.0950624	0.022725
		133	0.0086	0.0958809	0.022433
		134	0.0101	0.0936265	0.020775
		135	0.0134	0.0917232	0.017166
		136	0.0111	0.0895677	0.016759
		137	0.0123	0.0911468	0.019513
		138	0.0209	0.0943428	0.022494
		139	0.0218	0.100829	0.03089
		140	0.0306	0.109119	0.039597
		141	0.0734	0.120298	0.052979
		142	0.0734	0.136268	0.086469
		143	0.0734	0.15396	0.137314
		144	0.078	0.176636	0.206913
		145	0.078	0.192905	0.287387
		146	0.078	0.218704	0.378001
		147	0.1298	0.248387	0.449197
		148	0.2292	0.269068	0.512034
		149	0.2364	0.268327	0.540619
		150	0.3286	0.244822	0.528902
		151	0.4119	0.197354	0.510761
		152	0.4369	0.166248	0.51637
		153	0.4507	0.158112	0.510879
		154	0.4409	0.164935	0.515084
		155	0.4766	0.169524	0.535778
		156	0.4831	0.175153	0.560028
		157	0.4901	0.17692	0.578363
		158	0.4801	0.178133	0.615154
		159	0.4619	0.184591	0.644447
		160	0.4119	0.198295	0.674046
		161	0.3983	0.221496	0.699033
		162	0.3667	0.269285	0.727674
		163	0.4831	0.330277	0.747161
		164	0.5456	0.386448	0.765995
		165	0.4979	0.483294	0.789945
		166	0.4979	0.584624	0.812676
		167	0.3948	0.62684	0.835222
		168	0.2988	0.634219	0.853447
		169	0.2988	0.631127	0.866818
		170	0.3983	0.619457	0.878084
		171	0.3872	0.595963	0.888768
		172	0.2884	0.552144	0.899002
		173	0.2752	0.517572	0.907782
		174	0.2541	0.488831	0.911028
		175	0.3667	0.422587	0.918989
		176	0.422	0.404125	0.916121
		177	0.422	0.397342	0.899449
		178	0.3774	0.382447	0.9016
		179	0.3774	0.425372	0.907797
		180	0.3807	0.451858	0.909863
		181	0.4476	0.475724	0.897291
		182	0.3392	0.498946	0.890119
		183	0.3667	0.522058	0.893419
		184	0.3667	0.546992	0.887847
		185	0.3392	0.550913	0.880436
		186	0.3807	0.557046	0.87033
		187	0.4652	0.558181	0.857524
		188	0.4541	0.532032	0.84723
		189	0.5577	0.520124	0.839581
		190	0.4292	0.503245	0.826302
		191	0.3117	0.469604	0.811195
		192	0.2951	0.420079	0.788857
		193	0.3807	0.37103	0.76642
		194	0.247	0.31045	0.742557
		195	0.2129	0.255753	0.709674
		196	0.1881	0.179138	0.668396
		197	0.1115	0.136796	0.623824
		198	0.0888	0.106037	0.577504
		199	0.1115	0.0834934	0.494865
		200	0.0929	0.0731519	0.426613
		201	0.0506	0.0683141	0.377717
		202	0.0414	0.0710093	0.338268
		203	0.0888	0.0754635	0.317487
		204	0.0349	0.0792841	0.313415
		205	0.0174	0.0893854	0.291362
		206	0.0181	0.0893617	0.299725
		207	0.0181	0.080914	0.333688
		208	0.0151	0.0742125	0.35609
		209	0.0151	0.0658526	0.365098
		210	0.0165	0.0603586	0.367269
		211	0.0294	0.0567277	0.364941
		212	0.0414	0.0569035	0.337788
		213	0.0424	0.0580536	0.313304
		214	0.0414	0.0642584	0.29258
		215	0.0568	0.0758846	0.2631
		216	0.0443	0.0937386	0.220561
		217	0.0281	0.103463	0.198374
		218	0.0473	0.107267	0.178021
		219	0.0334	0.112175	0.156145
		220	0.0194	0.121947	0.143232
		221	0.0125	0.118772	0.147873
		222	0.0205	0.11149	0.141995
		223	0.0209	0.0990101	0.133831
		224	0.0178	0.0743812	0.122847
		225	0.0364	0.0573466	0.118843
		226	0.0506	0.0482449	0.111393
		227	0.038	0.0471077	0.109441
		228	0.0205	0.0506563	0.120964
		229	0.032	0.0586566	0.132297
		230	0.0568	0.0793626	0.145932
		231	0.0294	0.120571	0.187352
		232	0.0294	0.167217	0.234473
		233	0.0364	0.21821	0.291851
		234	0.0287	0.244768	0.358013
		235	0.0202	0.254427	0.418554
		236	0.0174	0.234195	0.446798
		237	0.0136	0.201691	0.478905
		238	0.0108	0.158957	0.47006
		239	0.0081	0.130666	0.421432
		240	0.0073	0.0997523	0.348619
		241	0.0073	0.0741127	0.27405
		242	0.01	0.0516343	0.185268
		243	0.0071	0.0379817	0.115985
		244	0.0056	0.0318691	0.075087
		245	0.0059	0.0288876	0.048895
		246	0.0042	0.0284017	0.031641
		247	0.0035	0.0286507	0.022266
		248	0.0039	0.0297153	0.014745
		249	0.0037	0.0312306	0.009264
		250	0.0026	0.033465	0.007066
		251	0.0026	0.0351987	0.00546
		252	0.0036	0.0371737	0.004792
		253	0.0024	0.0363638	0.00533
		254	0.0025	0.0363818	0.005473
		255	0.0031	0.0340125	0.006424
		256	0.0028	0.0319378	0.00905
		257	0.0028	0.0310988	0.011311
		258	0.0027	0.0327358	0.012746
		259	0.0039	0.0343918	0.015233
		260	0.0038	0.0372192	0.020015
		261	0.0041	0.0412464	0.020958
		262	0.0044	0.0498096	0.024233
		263	0.0035	0.0527856	0.029385
		264	0.0034	0.0603547	0.029167
		265	0.0033	0.0668891	0.026841
		266	0.0028	0.0533572	0.026678
		267	0.0029	0.0432781	0.023066
		268	0.0027	0.0311799	0.016441
		269	0.0028	0.026138	0.014233
		270	0.0035	0.0222115	0.011274
		271	0.0044	0.0227523	0.008376
		272	0.0044	0.0242472	0.006987
		273	0.0032	0.0256114	0.0084
		274	0.0035	0.0270473	0.010808
		275	0.0034	0.0286741	0.01231
		276	0.0023	0.0319479	0.016248
		277	0.0023	0.0361155	0.020786
		278	0.0023	0.0415348	0.025536
		279	0.0025	0.0498178	0.030864
		280	0.0025	0.0562691	0.036634
		281	0.0021	0.0590504	0.041305
		282	0.0029	0.055797	0.041589
		283	0.0025	0.0471074	0.043451
		284	0.0022	0.0391227	0.04302
		285	0.003	0.0348238	0.040655
		286	0.0042	0.0321569	0.039529
		287	0.0042	0.0317542	0.042014
		288	0.0045	0.0325151	0.038965
		289	0.0073	0.0327234	0.036758
		290	0.0078	0.0333547	0.044114
		291	0.0093	0.0340267	0.05239
		292	0.0096	0.0372879	0.067697
		293	0.007	0.0423737	0.096807
		294	0.0067	0.0516678	0.14027
		295	0.0082	0.0659585	0.178756
		296	0.0082	0.0842854	0.216391
		297	0.0082	0.0993979	0.268297
		298	0.0076	0.121178	0.285071
		299	0.0108	0.126833	0.281628
		300	0.0111	0.123614	0.285465
		301	0.0107	0.108417	0.260774
		302	0.0202	0.0818454	0.206459
		303	0.0136	0.0560939	0.177336
		304	0.016	0.0395891	0.15089
		305	0.0356	0.0337162	0.107732
		306	0.0349	0.0328694	0.092827
		307	0.0334	0.0343153	0.089831
		308	0.0248	0.0388637	0.084947
		309	0.032	0.0426165	0.082631
		310	0.0258	0.04382	0.093508
		311	0.0231	0.0469019	0.109482
		312	0.0119	0.0531499	0.120186
		313	0.0111	0.0547452	0.125359
		314	0.0117	0.0610081	0.142765
		315	0.0123	0.0661631	0.146265
		316	0.0105	0.0770139	0.139852
		317	0.0111	0.0824982	0.13118
		318	0.0214	0.093598	0.122205
		319	0.0506	0.0883504	0.104174
		320	0.0275	0.0731989	0.098526
		321	0.0506	0.0544819	0.091542
		322	0.0253	0.046343	0.090411
		323	0.0153	0.0446771	0.086448
		324	0.0209	0.046041	0.083594
		325	0.0341	0.0547175	0.089588
		326	0.0258	0.0715362	0.100419
		327	0.0269	0.0984656	0.106886
		328	0.0294	0.126635	0.132612
		329	0.0287	0.156053	0.151836
		330	0.0209	0.177492	0.14934
		331	0.0134	0.187112	0.145969
		332	0.009	0.169209	0.148364
		333	0.0105	0.15757	0.136574
		334	0.0089	0.16211	0.120246
		335	0.009	0.159142	0.114713
		336	0.009	0.147819	0.108616
		337	0.0123	0.125403	0.090287
		338	0.0082	0.0934955	0.079446
		339	0.0067	0.059378	0.072005
		340	0.0066	0.0433408	0.058935
		341	0.0068	0.0388306	0.045814
		342	0.0052	0.0403798	0.040694
		343	0.0073	0.0419488	0.03003
		344	0.0076	0.0429713	0.022993
		345	0.0057	0.0435244	0.021147
		346	0.0046	0.0439448	0.019169
		347	0.0054	0.0451211	0.018048
		348	0.0056	0.0452764	0.018992
		349	0.0056	0.0441755	0.02075
		350	0.0058	0.0422084	0.022164
		351	0.0064	0.0406638	0.024982
		352	0.0089	0.0400809	0.027769
		353	0.0143	0.0410584	0.032419
		354	0.0235	0.0424228	0.04091
		355	0.0244	0.0470655	0.059353
		356	0.038	0.0544714	0.081072
		357	0.069	0.0631958	0.108516
		358	0.078	0.0667598	0.147614
		359	0.1449	0.0702501	0.188683
		360	0.1914	0.0669447	0.247746
		361	0.1914	0.0677242	0.348835
		362	0.2503	0.0754441	0.463132
		363	0.268	0.0882458	0.548455
		364	0.2884	0.11222	0.625641
		365	0.3117	0.148546	0.676858
		366	0.422	0.218904	0.674592
		367	0.5139	0.304966	0.678752
		368	0.5176	0.373484	0.686009
		369	0.5098	0.419685	0.698141
		370	0.494	0.441734	0.661971
		371	0.6043	0.445369	0.653248
		372	0.6661	0.451325	0.632359
		373	0.6755	0.472652	0.593025
		374	0.6375	0.510945	0.577108
		375	0.5992	0.556148	0.590124
		376	0.6531	0.663001	0.598432
		377	0.6906	0.727439	0.611108
		378	0.6136	0.765861	0.641019
		379	0.4652	0.791727	0.669345
		380	0.374	0.795412	0.670723
		381	0.3356	0.757705	0.677248
		382	0.3392	0.719129	0.664935
		383	0.3774	0.674652	0.643559
		384	0.3774	0.634557	0.617565
		385	0.391	0.587692	0.604377
		386	0.4685	0.545414	0.594578
		387	0.4864	0.502081	0.567965
		388	0.5098	0.451558	0.545646
		389	0.4864	0.413369	0.489653
		390	0.4685	0.402647	0.47065
		391	0.384	0.398817	0.48723
		392	0.3087	0.430386	0.514901
		393	0.3286	0.441622	0.516251
		394	0.2783	0.479966	0.488582
		395	0.2884	0.483121	0.504039
		396	0.3087	0.482826	0.512159
		397	0.3286	0.466745	0.536757
		398	0.346	0.448801	0.560268
		399	0.3286	0.426942	0.576486
		400	0.4256	0.409861	0.565838
		401	0.5342	0.409354	0.542814
		402	0.5533	0.428565	0.518176
		403	0.5665	0.467486	0.508454
		404	0.5577	0.498892	0.512994
		405	0.5665	0.527595	0.54678
		406	0.4541	0.564948	0.549626
		407	0.3948	0.592935	0.567287
		408	0.384	0.600997	0.589936
		409	0.3087	0.590392	0.568201
		410	0.3286	0.600701	0.551005
		411	0.3392	0.594085	0.520382
		412	0.422	0.571045	0.484697
		413	0.5254	0.555928	0.42964
		414	0.4619	0.543466	0.38383
		415	0.5139	0.487725	0.33761
		416	0.4149	0.450836	0.308928
		417	0.4017	0.415691	0.283789
		418	0.391	0.435389	0.290528
		419	0.2988	0.467728	0.310842
		420	0.3774	0.527356	0.318621
		421	0.4087	0.585591	0.330667
		422	0.3774	0.624432	0.350521
		423	0.3019	0.644407	0.374851
		424	0.3117	0.641483	0.373524
		425	0.2292	0.630853	0.392638
		426	0.3149	0.608056	0.391614
		427	0.3983	0.588964	0.383238
		428	0.4541	0.593541	0.372601
		429	0.4766	0.58438	0.381074
		430	0.5098	0.613445	0.402393
		431	0.4901	0.653598	0.429368
		432	0.4901	0.684977	0.468386
		433	0.4901	0.717509	0.497438
		434	0.3872	0.744851	0.525881
		435	0.3599	0.764387	0.544598
		436	0.3494	0.793771	0.5628
		437	0.4441	0.81693	0.577204
		438	0.4766	0.835018	0.59054
		439	0.4801	0.8468	0.602621
		440	0.4685	0.847604	0.616966
		441	0.4685	0.833091	0.633694
		442	0.3356	0.805957	0.648494
		443	0.3529	0.791548	0.661349
		444	0.4582	0.756416	0.665682
		445	0.4292	0.730412	0.688333
		446	0.5342	0.69874	0.710637
		447	0.5342	0.685313	0.743274
		448	0.5176	0.685328	0.776666
		449	0.5098	0.681846	0.808225
		450	0.5017	0.686427	0.841388
		451	0.5254	0.702112	0.868401
		452	0.5254	0.724284	0.892287
		453	0.5419	0.796503	0.912455
		454	0.5456	0.866667	0.926986
		455	0.6661	0.922974	0.940971
		456	0.7951	0.954272	0.950106
		457	0.8013	0.971798	0.959499
		458	0.7916	0.982371	0.967784
		459	0.7547	0.989139	0.974822
		460	0.7629	0.992134	0.982596
		461	0.8681	0.99296	0.98637
		462	0.8713	0.993099	0.989258
		463	0.9473	0.992966	0.991068
		464	0.9396	0.992042	0.992445
		465	0.9346	0.990106	0.993628
		466	0.9381	0.988404	0.993372
		467	0.9269	0.9859	0.991758
		468	0.923	0.98208	0.988989
		469	0.9329	0.984116	0.983928
		470	0.9415	0.983777	0.973445
		471	0.9287	0.983463	0.957596
		472	0.9287	0.984806	0.939508
		473	0.9308	0.984858	0.922216
		474	0.8765	0.983892	0.905449
		475	0.8596	0.980248	0.886414
		476	0.7951	0.973702	0.861925
		477	0.7672	0.961971	0.839546
		478	0.7163	0.942079	0.811845
		479	0.6661	0.920894	0.784456
		480	0.5854	0.891803	0.757862
		481	0.5296	0.847707	0.728921
		482	0.4507	0.780604	0.698889
		483	0.3392	0.705115	0.663604
		484	0.3321	0.606533	0.624393
		485	0.2164	0.526841	0.574805
		486	0.1323	0.433723	0.514988
		487	0.1007	0.346319	0.462861
		488	0.0985	0.267829	0.368227
		489	0.0985	0.212819	0.285312
		490	0.087	0.181902	0.23254
		491	0.0414	0.160243	0.178315
		492	0.0248	0.146387	0.144949
		493	0.0184	0.138933	0.117788
		494	0.0163	0.140672	0.098815
		495	0.0143	0.147019	0.08374
		496	0.01	0.162622	0.071217
		497	0.0107	0.186206	0.063126
		498	0.0093	0.201967	0.061495
		499	0.0089	0.207189	0.060972
		500	0.0093	0.190429	0.054524
		501	0.0079	0.151393	0.047572
		502	0.0086	0.133759	0.044355
		503	0.0076	0.125326	0.040093
		504	0.012	0.12628	0.03462
		505	0.008	0.125858	0.032916
		506	0.012	0.124966	0.028651
		507	0.0181	0.12442	0.02914
		508	0.013	0.124154	0.03487
		509	0.0092	0.12912	0.041197
		510	0.0092	0.142248	0.045089
		511	0.0064	0.15479	0.054753
		512	0.0071	0.171946	0.061948
		513	0.0071	0.182108	0.058197
		514	0.0066	0.196955	0.05387
		515	0.0056	0.197105	0.05004
		516	0.005	0.18938	0.040332
		517	0.0065	0.154246	0.030506
		518	0.0059	0.12636	0.024629
		519	0.0069	0.102163	0.019752
		520	0.0061	0.0898268	0.016011
		521	0.0048	0.0812261	0.014643
		522	0.006	0.0750095	0.012295
		523	0.0047	0.0690815	0.009759
		524	0.006	0.0626795	0.008228
		525	0.0061	0.0554228	0.007665
		526	0.0081	0.0507785	0.006554
		527	0.0079	0.0470963	0.00787
		528	0.0078	0.0407762	0.010847
		529	0.0083	0.0357447	0.015111
		530	0.0102	0.0321703	0.019466
		531	0.0089	0.0296943	0.028392
		532	0.0097	0.0305948	0.051394
		533	0.013	0.0361434	0.067332
		534	0.0198	0.0423582	0.103233
		535	0.038	0.0605414	0.150429
		536	0.0334	0.0695816	0.206712
		537	0.0568	0.0754609	0.244981
		538	0.038	0.0750289	0.284302
		539	0.0364	0.0732774	0.304828
		540	0.0202	0.0693614	0.297899
		541	0.0287	0.0667492	0.272128
		542	0.0618	0.072876	0.245782
		543	0.0463	0.0780741	0.220084
		544	0.0483	0.076176	0.176362
		545	0.0313	0.0674617	0.144259
		546	0.0198	0.0527463	0.113109
		547	0.0138	0.0414345	0.082231
		548	0.0148	0.0332515	0.059009
		549	0.0101	0.0303836	0.049474
		550	0.0107	0.0306196	0.041341
		551	0.0081	0.0309718	0.034578
		552	0.0091	0.0306201	0.029701
		553	0.0085	0.0296264	0.02348
		554	0.009	0.0296702	0.017498
		555	0.0069	0.0306927	0.014828
		556	0.0069	0.0327831	0.015739
		557	0.0105	0.0362832	0.017507
		558	0.0088	0.0403807	0.019146
		559	0.0107	0.046216	0.021577
		560	0.0136	0.0558867	0.026748
		561	0.0153	0.0730066	0.036805
		562	0.0198	0.0948676	0.051579
		563	0.0191	0.123582	0.078411
		564	0.0168	0.15055	0.117101
		565	0.0163	0.180624	0.153418
		566	0.0275	0.230233	0.190149
		567	0.0389	0.262378	0.260903
		568	0.0618	0.296779	0.309116
		569	0.0676	0.33207	0.351458
		570	0.1349	0.365704	0.386715
		571	0.2034	0.38954	0.43967
		572	0.3215	0.425346	0.44673
		573	0.2364	0.416018	0.469578
		574	0.3149	0.398163	0.524889
		575	0.2988	0.388038	0.584556
		576	0.3704	0.366887	0.639408
		577	0.2503	0.345211	0.709391
		578	0.1554	0.355999	0.740285
		579	0.1298	0.380108	0.704424
		580	0.1449	0.382851	0.655816
		581	0.0929	0.379475	0.582024
		582	0.1424	0.368077	0.49635
		583	0.0605	0.310096	0.42089
		584	0.0294	0.25427	0.350403
		585	0.0327	0.211716	0.265439
		586	0.0313	0.180757	0.188344
		587	0.0171	0.153618	0.138524
		588	0.0165	0.137709	0.104859
		589	0.0174	0.125203	0.068088
		590	0.0153	0.11571	0.079012
		591	0.009	0.109696	0.095723
		592	0.0092	0.10809	0.131099
		593	0.0092	0.108056	0.141392
		594	0.0134	0.113061	0.156664
		595	0.0146	0.121005	0.171438
		596	0.0127	0.128293	0.214903
		597	0.0091	0.140549	0.240591
		598	0.0123	0.152653	0.262873
		599	0.0214	0.156694	0.304531
		600	0.0405	0.157995	0.347444
		601	0.0414	0.157214	0.397247
		602	0.0631	0.161076	0.446443
		603	0.0334	0.168243	0.495066
		604	0.0389	0.177185	0.533905
		605	0.0749	0.180253	0.559184
		606	0.1399	0.176597	0.573577
		607	0.1501	0.175009	0.605256
		608	0.2164	0.176406	0.61336
		609	0.1476	0.179193	0.628189
		610	0.1476	0.18085	0.633914
		611	0.1501	0.183494	0.629653
		612	0.2364	0.182792	0.621888
		613	0.2436	0.182364	0.622926
		614	0.1424	0.183701	0.647605
		615	0.1528	0.191813	0.684168
		616	0.1759	0.205706	0.719286
		617	0.1914	0.226711	0.748517
		618	0.2988	0.255683	0.792341
		619	0.3249	0.289108	0.825018
		620	0.3249	0.324118	0.857268
		621	0.3529	0.359504	0.88027
		622	0.2436	0.382123	0.900702
		623	0.2715	0.419034	0.921306
		624	0.3774	0.405954	0.936627
		625	0.391	0.445005	0.951202
		626	0.3948	0.475792	0.960737
		627	0.3019	0.520675	0.968462
		628	0.3948	0.55873	0.974791
		629	0.4087	0.574331	0.980242
		630	0.5296	0.574451	0.983699
		631	0.5533	0.561029	0.986243
		632	0.5707	0.548545	0.988131
		633	0.5951	0.521862	0.990312
		634	0.5577	0.557639	0.991573
		635	0.708	0.583012	0.993095
		636	0.708	0.620773	0.994466
		637	0.708	0.644565	0.995517
		638	0.7415	0.673388	0.996516
		639	0.7415	0.728144	0.997124
		640	0.7459	0.788605	0.997733
		641	0.7459	0.813742	0.998221
		642	0.5901	0.827404	0.998613
		643	0.6991	0.821178	0.998832
		644	0.7209	0.80391	0.998937
		645	0.725	0.790378	0.998992
		646	0.7951	0.775438	0.999035
		647	0.7843	0.725682	0.99906
		648	0.8792	0.677487	0.999193
		649	0.7799	0.628811	0.999216
		650	0.7629	0.581696	0.999114
		651	0.7209	0.535602	0.998806
		652	0.712	0.501409	0.997968
		653	0.7209	0.4987	0.996327
		654	0.7209	0.509199	0.994358
		655	0.7595	0.539573	0.989707
		656	0.7595	0.564916	0.978694
		657	0.6269	0.580275	0.962341
		658	0.6322	0.602701	0.944426
		659	0.6322	0.624273	0.922884
		660	0.6269	0.630857	0.897422
		661	0.6227	0.635344	0.871499
		662	0.6183	0.636685	0.84764
		663	0.7505	0.632447	0.823814
		664	0.7799	0.618001	0.799067
		665	0.6375	0.606675	0.777879
		666	0.5533	0.587605	0.748364
		667	0.5533	0.556636	0.721979
		668	0.4766	0.538684	0.687755
		669	0.3631	0.536917	0.674702
		670	0.4476	0.527196	0.648948
		671	0.4766	0.495658	0.633884
		672	0.391	0.404944	0.595448
		673	0.2951	0.313193	0.537981
		674	0.2002	0.223217	0.482086
		675	0.1554	0.161855	0.418698
		676	0.0817	0.126373	0.348446
		677	0.0334	0.12209	0.286061
		678	0.0306	0.123959	0.210436
		679	0.0253	0.124876	0.152098
		680	0.0141	0.120236	0.110408
		681	0.0085	0.104354	0.071013
		682	0.006	0.0914306	0.051041
		683	0.0044	0.0836385	0.038149
		684	0.0035	0.0833279	0.025652
		685	0.0028	0.085292	0.016787
		686	0.0038	0.0879465	0.011785
		687	0.0043	0.0903134	0.00963
		688	0.0039	0.0929976	0.00897
		689	0.0035	0.0928024	0.007992
		690	0.0033	0.0898172	0.007238
		691	0.0023	0.0864214	0.006906
		692	0.0016	0.0848971	0.006673
		693	0.0023	0.0860857	0.006576
		694	0.0019	0.0896245	0.008431
		695	0.0026	0.0946086	0.009588
		696	0.0029	0.100355	0.011131
		697	0.0037	0.0919697	0.015081
		698	0.004	0.0813465	0.021069
		699	0.0042	0.0690347	0.024454
		700	0.0038	0.063361	0.030543
		701	0.0037	0.0607943	0.049103
		702	0.0049	0.061849	0.063475
		703	0.0048	0.0607138	0.082104
		704	0.0048	0.0596864	0.094777
		705	0.0045	0.0624954	0.102136
		706	0.0046	0.0627993	0.094405
		707	0.0036	0.060222	0.090361
		708	0.0026	0.0516495	0.076357
		709	0.002	0.0461219	0.063132
		710	0.0022	0.0416839	0.0531
		711	0.0021	0.0381796	0.043325
		712	0.0025	0.0356675	0.030176
		713	0.0025	0.0333101	0.019205
		714	0.0022	0.0313323	0.01419
		715	0.0024	0.0298227	0.009313
		716	0.0016	0.027893	0.006343
		717	0.0016	0.0264397	0.004758
		718	0.0013	0.0251283	0.004355
		719	0.0017	0.0252061	0.004066
		720	0.0015	0.0262792	0.004864
		721	0.002	0.0285633	0.006341
		722	0.0018	0.0313552	0.008686
		723	0.0013	0.034203	0.010193
		724	0.0017	0.0358799	0.011128
		725	0.0023	0.0341807	0.012688
		726	0.0023	0.0334329	0.014875
		727	0.0019	0.0337113	0.015831
		728	0.0024	0.0311935	0.018758
		729	0.0024	0.0281936	0.026121
		730	0.0024	0.0241229	0.030442
		731	0.0023	0.0217275	0.033092
		732	0.0028	0.0202945	0.035789
		733	0.0034	0.0206309	0.037575
		734	0.0034	0.0221698	0.03779
		735	0.0028	0.02384	0.035265
		736	0.0028	0.0250212	0.03294
		737	0.0028	0.0265543	0.0286
		738	0.0028	0.0276427	0.024165
		739	0.0031	0.0298135	0.018942
		740	0.0023	0.0317671	0.017812
		741	0.0024	0.0352153	0.015669
		742	0.0015	0.0364513	0.01635
		743	0.0016	0.0364704	0.016891
		744	0.0015	0.0359338	0.014758
		745	0.001	0.0353555	0.01241
		746	0.0007	0.0355144	0.011409
		747	0.0011	0.0353613	0.010726
		748	0.001	0.0357028	0.010012
		749	0.0011	0.0355854	0.009436
		750	0.0009	0.0357991	0.009399
		751	0.0016	0.0362121	0.009241
		752	0.0025	0.0365464	0.009044
		753	0.0018	0.036768	0.009806
		754	0.002	0.0371817	0.010815
		755	0.0026	0.0377689	0.013123
		756	0.0023	0.0386607	0.018751
		757	0.0022	0.0398347	0.026181
		758	0.0031	0.0423613	0.031393
		759	0.0032	0.0466932	0.046408
		760	0.0031	0.0544771	0.066904
		761	0.0043	0.0660053	0.089196
		762	0.0054	0.0779621	0.115379
		763	0.0053	0.0861785	0.142427
		764	0.0073	0.0951876	0.153321
		765	0.0125	0.0930881	0.155053
		766	0.0248	0.0828523	0.170856
		767	0.0494	0.0722869	0.179222
		768	0.0227	0.0678703	0.19153
		769	0.0518	0.0696555	0.230307
		770	0.0518	0.0694411	0.289498
		771	0.0631	0.0692575	0.338891
		772	0.0555	0.0636163	0.401538
		773	0.0244	0.0520988	0.506582
		774	0.0605	0.0486063	0.589371
		775	0.0555	0.0493307	0.651936
		776	0.0231	0.0502946	0.701907
		777	0.0483	0.0471285	0.706735
		778	0.0646	0.0452557	0.652409
		779	0.0473	0.0468579	0.588366
		780	0.0483	0.0486589	0.504301
		781	0.038	0.0472512	0.423532
		782	0.0165	0.0453128	0.352774
		783	0.0174	0.0383757	0.279601
		784	0.0349	0.0339645	0.228312
		785	0.0191	0.0297496	0.191061
		786	0.01	0.0280181	0.143859
		787	0.0066	0.0263264	0.113724
		788	0.0071	0.0255877	0.098023
		789	0.0111	0.0252601	0.078996
		790	0.0101	0.0255015	0.063819
		791	0.0064	0.0262131	0.060813
		792	0.0067	0.0275872	0.058968
		793	0.0052	0.0293427	0.056231
		794	0.0058	0.0319586	0.053093
		795	0.0047	0.035292	0.0504
		796	0.0035	0.0411506	0.043779
		797	0.0041	0.0482004	0.037266
		798	0.0039	0.0559819	0.035744
		799	0.0038	0.0577905	0.031684
		800	0.0042	0.056382	0.02669
		801	0.0031	0.0505458	0.025103
		802	0.0029	0.0458129	0.023853
		803	0.0044	0.0429173	0.021988
		804	0.0044	0.0421999	0.021694
		805	0.0044	0.0432568	0.024057
		806	0.0042	0.0452181	0.024213
		807	0.0047	0.0483487	0.024905
		808	0.0069	0.0518185	0.027091
		809	0.0049	0.055095	0.030726
		810	0.005	0.0590591	0.036161
		811	0.0052	0.0622834	0.050776
		812	0.0061	0.0661811	0.087053
		813	0.0081	0.0682568	0.124574
		814	0.0113	0.0711585	0.149849
		815	0.0109	0.0718362	0.194924
		816	0.0181	0.0713294	0.20929
		817	0.0313	0.0735858	0.213071
		818	0.0543	0.0808652	0.251555
		819	0.0646	0.0947999	0.299351
		820	0.1229	0.118529	0.331053
		821	0.1373	0.1517	0.395169
		822	0.2258	0.193626	0.472936
		823	0.2645	0.251738	0.527247
		824	0.1914	0.295824	0.571606
		825	0.1791	0.325394	0.628435
		826	0.1823	0.366672	0.6752
		827	0.2715	0.38981	0.702063
		828	0.346	0.40997	0.697361
		829	0.2609	0.401441	0.719281
		830	0.3599	0.391972	0.688466
		831	0.3566	0.367024	0.638241
		832	0.3356	0.327274	0.573929
		833	0.3529	0.308053	0.495468
		834	0.2817	0.310367	0.412478
		835	0.2034	0.334424	0.375842
		836	0.2064	0.340476	0.335495
		837	0.1162	0.340538	0.285852
		838	0.1275	0.365619	0.236596
		839	0.1275	0.371843	0.21291
		840	0.0704	0.362461	0.186465
		841	0.0568	0.329814	0.14865
		842	0.0506	0.295336	0.125163
		843	0.0592	0.245237	0.115641
		844	0.1092	0.211607	0.096706
		845	0.1759	0.199857	0.082376
		846	0.1759	0.201004	0.090448
		847	0.1162	0.217723	0.110919
		848	0.1583	0.24367	0.124677
		849	0.1759	0.276214	0.15269
		850	0.1611	0.300596	0.19339
		851	0.1323	0.350251	0.235275
		852	0.0799	0.404928	0.288484
		853	0.069	0.461979	0.333563
		854	0.1137	0.502593	0.372067
		855	0.1501	0.512408	0.389417
		856	0.2292	0.478006	0.386909
		857	0.2849	0.429102	0.394912
		858	0.3667	0.395369	0.398684
		859	0.268	0.367112	0.39066
		860	0.2884	0.350961	0.367671
		861	0.3599	0.338507	0.345974
		862	0.4149	0.340987	0.325014
		863	0.433	0.335756	0.343152
		864	0.3356	0.358942	0.38417
		865	0.3249	0.395463	0.427009
		866	0.3117	0.439722	0.463283
		867	0.2292	0.462841	0.507543
		868	0.2817	0.475952	0.550465
		869	0.268	0.493942	0.591052
		870	0.2575	0.504995	0.64143
		871	0.3392	0.509003	0.678087
		872	0.3807	0.520956	0.70794
		873	0.4864	0.523033	0.734645
		874	0.5098	0.536905	0.761501
		875	0.5211	0.555005	0.791106
		876	0.5807	0.595775	0.817144
		877	0.5951	0.630729	0.844832
		878	0.5493	0.681145	0.870826
		879	0.4685	0.721309	0.894972
		880	0.5533	0.754727	0.915912
		881	0.5342	0.782364	0.929861
		882	0.5533	0.793416	0.940156
		883	0.5419	0.795029	0.94636
		884	0.5139	0.782837	0.95138
		885	0.6043	0.766723	0.95768
		886	0.6136	0.758989	0.963311
		887	0.5854	0.756586	0.96724
		888	0.712	0.756524	0.971099
		889	0.7369	0.779711	0.973504
		890	0.7289	0.814169	0.976252
		891	0.725	0.847047	0.98002
		892	0.7331	0.880673	0.982818
		893	0.7331	0.914152	0.986475
		894	0.7036	0.935825	0.989419
		895	0.7369	0.951469	0.992058
		896	0.725	0.973989	0.994595
		897	0.7209	0.977178	0.996204
		898	0.7209	0.980287	0.997476
		899	0.8013	0.978707	0.997872
		900	0.8872	0.97532	0.998115
		901	0.9039	0.968545	0.998165
		902	0.919	0.961646	0.997714
		903	0.923	0.949006	0.997256
		904	0.9081	0.9311	0.996921
		905	0.923	0.91487	0.996293
		906	0.9287	0.905362	0.995268
		907	0.9287	0.898974	0.994223
		908	0.9519	0.903124	0.991947
		909	0.9488	0.910469	0.987652
		910	0.9488	0.921776	0.981822
		911	0.9488	0.94419	0.974059
		912	0.8991	0.96362	0.962713
		913	0.8872	0.977816	0.948248
		914	0.8853	0.984368	0.929179
		915	0.8828	0.983915	0.907899
		916	0.7595	0.981896	0.883359
		917	0.7369	0.977214	0.857211
		918	0.5951	0.969373	0.830359
		919	0.494	0.955067	0.79994
		920	0.3948	0.92674	0.7659
		921	0.3872	0.879628	0.72906
		922	0.3631	0.8213	0.68387
		923	0.2575	0.740153	0.624522
		924	0.2503	0.646809	0.528883
		925	0.1881	0.512916	0.437165
		926	0.1115	0.387323	0.406689
		927	0.0494	0.327031	0.316441
		928	0.0263	0.285277	0.294299
		929	0.0231	0.250978	0.254793
		930	0.013	0.221791	0.19415
		931	0.0092	0.196694	0.18401
		932	0.0094	0.179517	0.137104
		933	0.0094	0.161644	0.104018
		934	0.0066	0.143483	0.087725
		935	0.0062	0.125901	0.076791
		936	0.0062	0.117222	0.054666
		937	0.0066	0.1147	0.04909
		938	0.0068	0.117377	0.047955
		939	0.0073	0.120318	0.052284
		940	0.0064	0.122117	0.059397
		941	0.0076	0.125825	0.059315
		942	0.0054	0.129348	0.057457
		943	0.0041	0.129204	0.056753
		944	0.0042	0.131167	0.051559
		945	0.0032	0.128529	0.042652
		946	0.0041	0.120456	0.035577
		947	0.0041	0.112161	0.02788
		948	0.0056	0.103645	0.020272
		949	0.0056	0.0943116	0.015249
		950	0.0044	0.0889544	0.014297
		951	0.006	0.086019	0.012165
		952	0.006	0.0849348	0.010062
		953	0.0047	0.0861757	0.009983
		954	0.0061	0.0881207	0.009091
		955	0.0087	0.0894303	0.009532
		956	0.0066	0.0897554	0.01448
		957	0.0052	0.0913295	0.017882
		958	0.0052	0.0928485	0.023096
		959	0.0039	0.0939725	0.032743
		960	0.0039	0.0978575	0.038329
		961	0.0055	0.106669	0.041132
		962	0.0049	0.113352	0.045137
		963	0.0065	0.11818	0.046734
		964	0.0095	0.119669	0.040378
		965	0.0101	0.105546	0.037998
		966	0.0146	0.0834649	0.034987
		967	0.0093	0.0646854	0.033563
		968	0.0085	0.0540253	0.035075
		969	0.009	0.0525329	0.041866
		970	0.0088	0.0558682	0.048282
		971	0.0094	0.0621877	0.053259
		972	0.0065	0.0769533	0.057369
		973	0.0065	0.0895216	0.058155
		974	0.0059	0.0950003	0.057442
		975	0.0059	0.090573	0.054646
		976	0.0044	0.0810498	0.054588
		977	0.005	0.0670606	0.0479
		978	0.0045	0.0567308	0.041547
		979	0.0052	0.0520578	0.033448
		980	0.0053	0.0494054	0.026281
		981	0.007	0.0499036	0.018137
		982	0.005	0.0505233	0.015335
		983	0.0056	0.0513206	0.013543
		984	0.0057	0.0508694	0.014222
		985	0.0041	0.0487518	0.015915
		986	0.0048	0.0464741	0.017315
		987	0.0047	0.0451156	0.021699
		988	0.0056	0.0477224	0.030654
		989	0.0071	0.0504252	0.045698
		990	0.0066	0.0555738	0.07237
		991	0.0089	0.0652464	0.105296
		992	0.0086	0.0853128	0.178507
		993	0.01	0.111883	0.22772
		994	0.0157	0.154992	0.269216
		995	0.0174	0.200691	0.303496
		996	0.01	0.258569	0.330344
		997	0.0178	0.329871	0.283542
		998	0.0141	0.371206	0.266405
		999	0.0181	0.38327	0.233333
		1000	0.0125	0.345757	0.183703
		1001	0.012	0.274237	0.131886
		1002	0.0082	0.187037	0.105363
		1003	0.0087	0.147432	0.06515
		1004	0.0096	0.126828	0.040359
		1005	0.0082	0.100653	0.027412
		1006	0.008	0.0859523	0.017681
		1007	0.006	0.0747546	0.012437
		1008	0.0061	0.0669598	0.009753
		1009	0.0049	0.0630809	0.009209
		1010	0.0056	0.0621658	0.007835
		1011	0.0058	0.0628811	0.008391
		1012	0.0042	0.0632159	0.014147
		1013	0.0052	0.0640417	0.017535
		1014	0.007	0.0654974	0.022645
		1015	0.0072	0.0666041	0.032624
		1016	0.0099	0.0687243	0.0447
		1017	0.0092	0.0722413	0.064331
		1018	0.0087	0.0765988	0.088785
		1019	0.0085	0.0821134	0.140228
		1020	0.012	0.0918142	0.180609
		1021	0.0133	0.10582	0.228869
		1022	0.0218	0.127328	0.272605
		1023	0.0184	0.157151	0.326212
		1024	0.032	0.184699	0.335387
		1025	0.0349	0.205055	0.352729
		1026	0.0543	0.214614	0.352968
		1027	0.1137	0.215422	0.348659
		1028	0.1969	0.20824	0.343362
		1029	0.2002	0.200903	0.358693
		1030	0.3215	0.216677	0.376052
		1031	0.2064	0.226985	0.411682
		1032	0.2193	0.264698	0.442228
		1033	0.2224	0.323379	0.483189
		1034	0.2094	0.389668	0.511211
		1035	0.2034	0.4436	0.552348
		1036	0.107	0.471911	0.57002
		1037	0.1048	0.476191	0.584794
		1038	0.2164	0.442936	0.564117
		1039	0.2164	0.413869	0.554524
		1040	0.1942	0.343761	0.535523
		1041	0.1028	0.295678	0.500857
		1042	0.0909	0.266007	0.465686
		1043	0.0888	0.253352	0.439521
		1044	0.1298	0.207382	0.423913
		1045	0.1323	0.162465	0.407619
		1046	0.0749	0.133065	0.409769
		1047	0.0719	0.136373	0.414888
		1048	0.0734	0.139096	0.406486
		1049	0.0749	0.164499	0.393989
		1050	0.0799	0.169664	0.372303
		1051	0.0334	0.18401	0.349906
		1052	0.0414	0.185444	0.321798
		1053	0.0356	0.221851	0.311165
		1054	0.0364	0.269217	0.294374
		1055	0.0405	0.289633	0.279469
		1056	0.0364	0.272699	0.265812
		1057	0.0704	0.265294	0.268543
		1058	0.0605	0.245226	0.285581
		1059	0.069	0.242873	0.287349
		1060	0.038	0.227775	0.309939
		1061	0.0398	0.169472	0.321094
		1062	0.0473	0.157966	0.323834
		1063	0.0473	0.155012	0.318544
		1064	0.0263	0.178755	0.314465
		1065	0.0356	0.165948	0.296602
		1066	0.0341	0.178032	0.289163
		1067	0.0618	0.160465	0.287335
		1068	0.0306	0.135125	0.272475
		1069	0.0157	0.1019	0.243843
		1070	0.0115	0.0690294	0.218525
		1071	0.0075	0.0511213	0.197407
		1072	0.0099	0.0409506	0.160246
		1073	0.0092	0.0399473	0.130781
		1074	0.0066	0.041072	0.112011
		1075	0.0083	0.0432861	0.093713
		1076	0.0054	0.0447625	0.077949
		1077	0.0057	0.0434541	0.060979
		1078	0.0046	0.0419469	0.047392
		1079	0.0048	0.0394217	0.040516
		1080	0.0037	0.038254	0.037312
		1081	0.0037	0.0379494	0.03353
		1082	0.0049	0.03903	0.031752
		1083	0.006	0.040104	0.030066
		1084	0.0086	0.0437716	0.033508
		1085	0.0138	0.048839	0.040223
		1086	0.0089	0.0558858	0.050227
		1087	0.0061	0.0695404	0.06172
		1088	0.0059	0.0830726	0.069985
		1089	0.0079	0.0870509	0.087593
		1090	0.0115	0.0950623	0.112871
		1091	0.016	0.100522	0.148091
		1092	0.0294	0.107122	0.204816
		1093	0.0205	0.116638	0.268944
		1094	0.0389	0.138235	0.313454
		1095	0.0555	0.161151	0.348757
		1096	0.078	0.181761	0.391241
		1097	0.1092	0.222586	0.424355
		1098	0.0967	0.278767	0.43003
		1099	0.1476	0.334229	0.446839
		1100	0.1476	0.354286	0.467154
		1101	0.1275	0.346271	0.454719
		1102	0.1092	0.320525	0.414181
		1103	0.1007	0.284963	0.391859
		1104	0.1137	0.2505	0.376974
		1105	0.0592	0.210311	0.359237
		1106	0.0568	0.178286	0.338192
		1107	0.1092	0.14126	0.327052
		1108	0.1115	0.111378	0.310005
		1109	0.1028	0.0831275	0.272076
		1110	0.0581	0.0605593	0.239329
		1111	0.0605	0.0462438	0.215622
		1112	0.0592	0.0386946	0.195277
		1113	0.0543	0.0351288	0.194759
		1114	0.0568	0.033634	0.198858
		1115	0.0294	0.0329295	0.192308
		1116	0.0414	0.0354023	0.183838
		1117	0.0191	0.0395814	0.186724
		1118	0.0231	0.0481665	0.181872
		1119	0.0244	0.0618262	0.174506
		1120	0.0138	0.0752919	0.17466
		1121	0.0079	0.0890114	0.183116
		1122	0.0086	0.0894198	0.165587
		1123	0.016	0.0803805	0.137825
		1124	0.0101	0.0591713	0.12162
		1125	0.0064	0.0450665	0.097029
		1126	0.0057	0.0375741	0.071814
		1127	0.0041	0.0340061	0.058642
		1128	0.0041	0.032038	0.048854
		1129	0.0037	0.0307292	0.035344
		1130	0.0037	0.0292786	0.029629
		1131	0.0036	0.0285622	0.026348
		1132	0.0037	0.0281672	0.022706
		1133	0.0037	0.0286327	0.023484
		1134	0.0027	0.0288657	0.026596
		1135	0.0024	0.0301102	0.027443
		1136	0.0023	0.0333942	0.027765
		1137	0.0017	0.0360134	0.031668
		1138	0.0025	0.0407115	0.036673
		1139	0.0022	0.0423721	0.041922
		1140	0.0023	0.0459881	0.047727
		1141	0.0025	0.0449911	0.051739
		1142	0.0026	0.0442711	0.053766
		1143	0.0033	0.0400687	0.049577
		1144	0.0033	0.036742	0.044521
		1145	0.0044	0.0354613	0.044532
		1146	0.0053	0.0359942	0.045906
		1147	0.0083	0.0359244	0.053299
		1148	0.0073	0.0355755	0.066305
		1149	0.0052	0.0358685	0.073652
		1150	0.0068	0.0391231	0.081031
		1151	0.0057	0.0431595	0.095837
		1152	0.0056	0.0493849	0.118242
		1153	0.005	0.0576968	0.123826
		1154	0.0044	0.0569624	0.133087
		1155	0.0042	0.0579257	0.141815
		1156	0.0044	0.053125	0.128177
		1157	0.0044	0.049749	0.096776
		1158	0.0039	0.0435621	0.079273
		1159	0.0039	0.0399969	0.059557
		1160	0.0039	0.0371938	0.036145
		1161	0.0027	0.0344376	0.025846
		1162	0.0025	0.0325794	0.019988
		1163	0.0034	0.032159	0.01393
		1164	0.0035	0.0309918	0.011566
		1165	0.0034	0.0298931	0.011017
		1166	0.0034	0.0294817	0.012324
		1167	0.0041	0.0307738	0.016147
		1168	0.0036	0.0321493	0.024163
		1169	0.0039	0.0335687	0.030522
		1170	0.0047	0.0349164	0.034692
		1171	0.0057	0.0364099	0.045551
		1172	0.0054	0.0427856	0.07446
		1173	0.0053	0.0492173	0.106127
		1174	0.006	0.0611142	0.134568
		1175	0.0069	0.0703158	0.171228
		1176	0.0069	0.0817936	0.204968
		1177	0.0073	0.0751959	0.214582
		1178	0.0072	0.0596557	0.208456
		1179	0.0066	0.0436582	0.195697
		1180	0.0049	0.0384021	0.163542
		1181	0.0056	0.040968	0.122434
		1182	0.0054	0.0446664	0.0861
		1183	0.0057	0.0480204	0.055194
		1184	0.0042	0.0469604	0.033269
		1185	0.0044	0.0396036	0.022617
		1186	0.0028	0.0336849	0.016279
		1187	0.003	0.0295779	0.00928
		1188	0.0021	0.0279533	0.00598
		1189	0.0016	0.0276524	0.00565
		1190	0.0017	0.0295603	0.005219
		1191	0.0013	0.0305982	0.004859
		1192	0.0008	0.0310462	0.00506
		1193	0.0012	0.0312425	0.005197
		1194	0.0013	0.0311269	0.005067
		1195	0.0013	0.0304073	0.005309
		1196	0.0013	0.0292682	0.006054
		1197	0.0016	0.028485	0.007289
		1198	0.0025	0.0288305	0.008752
		1199	0.0024	0.0301807	0.012029
		1200	0.0036	0.0342772	0.016303
		1201	0.005	0.0426896	0.023025
		1202	0.0041	0.062678	0.036965
		1203	0.0061	0.108441	0.0508
		1204	0.0058	0.15819	0.073619
		1205	0.0079	0.19963	0.09236
		1206	0.0049	0.234948	0.116197
		1207	0.0075	0.247379	0.129804
		1208	0.0071	0.234459	0.150879
		1209	0.0089	0.206896	0.159834
		1210	0.0093	0.185645	0.178357
		1211	0.0074	0.151322	0.179459
		1212	0.0123	0.123418	0.171559
		1213	0.0214	0.0921471	0.157242
		1214	0.0231	0.0785472	0.142048
		1215	0.0227	0.0655004	0.137191
		1216	0.0117	0.0601606	0.127154
		1217	0.0107	0.0578264	0.120566
		1218	0.0083	0.0592153	0.116815
		1219	0.0054	0.064885	0.106786
		1220	0.0054	0.0673049	0.082464
		1221	0.0036	0.0733918	0.072997
		1222	0.0037	0.0710164	0.070284
		1223	0.0052	0.0652651	0.060923
		1224	0.0033	0.0499959	0.058782
		1225	0.0034	0.0365768	0.051031
		1226	0.0026	0.0298703	0.041948
		1227	0.0039	0.0284115	0.033477
		1228	0.0042	0.0283501	0.027266
		1229	0.0044	0.0301727	0.022404
		1230	0.0052	0.0341132	0.020914
		1231	0.0059	0.0420655	0.025658
		1232	0.0059	0.0542131	0.030925
		1233	0.0041	0.062722	0.034789
		1234	0.0031	0.0658345	0.043822
		1235	0.0021	0.0637595	0.05486
		1236	0.0029	0.0628669	0.063697
		1237	0.0025	0.0662973	0.080592
		1238	0.0021	0.0701325	0.087449
		1239	0.0021	0.0676635	0.082259
		1240	0.0021	0.0602333	0.07329
		1241	0.0021	0.0469805	0.063005
		1242	0.0023	0.0357866	0.043365
		1243	0.0017	0.0289664	0.032934
		1244	0.0017	0.0267422	0.027962
		1245	0.0018	0.0266893	0.024996
		1246	0.0026	0.0270692	0.020783
		1247	0.0034	0.0272162	0.017864
		1248	0.0035	0.0273835	0.01881
		1249	0.0024	0.0278449	0.021683
		1250	0.0014	0.0280717	0.024745
		1251	0.0014	0.0286389	0.031148
		1252	0.0019	0.029054	0.040708
		1253	0.0032	0.0302761	0.055583
		1254	0.0045	0.0314759	0.075031
		1255	0.0059	0.032129	0.102554
		1256	0.0073	0.0323978	0.137467
		1257	0.0061	0.0329578	0.178827
		1258	0.0073	0.0365479	0.245115
		1259	0.0091	0.0411856	0.305058
		1260	0.0094	0.0518244	0.367979
		1261	0.0115	0.0610426	0.412923
		1262	0.0163	0.0707956	0.432105
		1263	0.0306	0.0676994	0.442618
		1264	0.0443	0.0639837	0.40773
		1265	0.0506	0.0520358	0.363059
		1266	0.0605	0.0419	0.328777
		1267	0.0646	0.0341084	0.288375
		1268	0.0313	0.0313642	0.256676
		1269	0.016	0.0333	0.237535
		1270	0.0194	0.0365435	0.207861
		1271	0.0506	0.0417055	0.181981
		1272	0.0209	0.0509755	0.179916
		1273	0.0214	0.0582241	0.168267
		1274	0.0146	0.0508018	0.167743
		1275	0.0108	0.0415819	0.171324
		1276	0.0104	0.0310425	0.168689
		1277	0.0073	0.0268753	0.160651
		1278	0.0085	0.0259189	0.153811
		1279	0.0125	0.0300404	0.152788
		1280	0.0111	0.0376148	0.157063
		1281	0.0205	0.0572392	0.171262
		1282	0.0341	0.0799301	0.199983
		1283	0.0263	0.0977151	0.239915
		1284	0.0306	0.116986	0.274943
		1285	0.0313	0.146169	0.341671
		1286	0.0133	0.190355	0.413765
		1287	0.0119	0.234277	0.447138
		1288	0.01	0.30176	0.47278
		1289	0.0102	0.335217	0.511661
		1290	0.0178	0.341723	0.498008
		1291	0.0244	0.344455	0.466663
		1292	0.0123	0.310692	0.451418
		1293	0.0125	0.25468	0.432002
		1294	0.0127	0.20491	0.355888
		1295	0.0117	0.132197	0.297094
		1296	0.0143	0.0860453	0.233631
		1297	0.0151	0.0533106	0.178985
		1298	0.0209	0.0396623	0.134084
		1299	0.0125	0.0335859	0.131908
		1300	0.0078	0.0326737	0.124365
		1301	0.0053	0.0335701	0.122826
		1302	0.005	0.0349846	0.122817
		1303	0.0034	0.0388335	0.138144
		1304	0.0031	0.0377097	0.134971
		1305	0.0018	0.0362346	0.141542
		1306	0.0012	0.0327954	0.138859
		1307	0.0012	0.0300911	0.119611
		1308	0.0013	0.0265745	0.082232
		1309	0.0009	0.0246998	0.057686
		1310	0.0014	0.0248101	0.030326
		1311	0.0009	0.0255685	0.015568
		1312	0.0006	0.0263362	0.011633
		1313	0.0005	0.0256152	0.008536
		1314	0.0005	0.0245683	0.005985
		1315	0.0005	0.0233342	0.004413
		1316	0.0007	0.0217923	0.003281
		1317	0.0008	0.0207121	0.00356
		1318	0.0008	0.0199007	0.004146
		1319	0.0012	0.0199324	0.005389
		1320	0.0012	0.0202722	0.00753
		1321	0.0017	0.0211188	0.009687
		1322	0.0019	0.0238998	0.017016
		1323	0.0013	0.0299927	0.027325
		1324	0.0013	0.0407904	0.039494
		1325	0.0016	0.05553	0.051847
		1326	0.0025	0.073072	0.061808
		1327	0.0025	0.0828155	0.070235
		1328	0.0027	0.078371	0.072335
		1329	0.0027	0.0634419	0.06954
		1330	0.0034	0.0456599	0.064113
		1331	0.0024	0.0373451	0.057863
		1332	0.0022	0.0333813	0.044844
		1333	0.0021	0.034435	0.033968
		1334	0.0021	0.0385804	0.025151
		1335	0.0021	0.042477	0.017241
		1336	0.0014	0.0464054	0.012302
		1337	0.0008	0.0460736	0.00941
		1338	0.0008	0.0449105	0.007728
		1339	0.0007	0.0411122	0.006641
		1340	0.0008	0.0375968	0.00699
		1341	0.0007	0.034936	0.007342
		1342	0.0004	0.0343952	0.007938
		1343	0.0004	0.0354804	0.008802
		1344	0.0008	0.0363735	0.010331
		1345	0.0013	0.0397067	0.01364
		1346	0.0012	0.0480865	0.020121
		1347	0.0012	0.0641869	0.028354
		1348	0.0016	0.0810041	0.043142
		1349	0.0017	0.091078	0.066789
		1350	0.0015	0.0900916	0.086416
		1351	0.0017	0.0725637	0.105486
		1352	0.0017	0.0613554	0.137877
		1353	0.002	0.0523028	0.168891
		1354	0.0029	0.0522447	0.168582
		1355	0.0032	0.0535663	0.173743
		1356	0.0032	0.0534189	0.159831
		1357	0.0032	0.0559164	0.126176
		1358	0.0042	0.0483151	0.08474
		1359	0.003	0.0403165	0.064988
		1360	0.0032	0.0346104	0.038474
		1361	0.0024	0.0326065	0.027769
		1362	0.0022	0.0315659	0.022768
		1363	0.0024	0.0306411	0.018411
		1364	0.0024	0.0306045	0.013252
		1365	0.0025	0.0293967	0.010992
		1366	0.0018	0.0285416	0.009865
		1367	0.0026	0.0281443	0.007934
		1368	0.0027	0.0280432	0.008027
		1369	0.0019	0.0279669	0.010286
		1370	0.0019	0.0278787	0.011203
		1371	0.0026	0.0280722	0.012999
		1372	0.0018	0.0291379	0.019103
		1373	0.0026	0.0313739	0.0263
		1374	0.0032	0.0345046	0.03559
		1375	0.0023	0.0390066	0.053603
		1376	0.0032	0.041615	0.062031
		1377	0.0032	0.0468597	0.069262
		1378	0.0032	0.0479847	0.075487
		1379	0.0036	0.0468841	0.076902
		1380	0.0044	0.0450143	0.074994
		1381	0.0031	0.043917	0.080354
		1382	0.0031	0.0426874	0.079058
		1383	0.0046	0.0436608	0.072905
		1384	0.0061	0.0435525	0.068023
		1385	0.0086	0.0454003	0.062207
		1386	0.0061	0.0467474	0.064164
		1387	0.0052	0.0485536	0.061924
		1388	0.0038	0.0496141	0.062598
		1389	0.0027	0.0551265	0.060552
		1390	0.0038	0.0569328	0.053834
		1391	0.0046	0.0601167	0.043717
		1392	0.0032	0.0666557	0.040067
		1393	0.0044	0.0659643	0.035738
		1394	0.0032	0.0615802	0.037443
		1395	0.0032	0.0535631	0.038078
		1396	0.0033	0.0472086	0.034577
		1397	0.0034	0.0415461	0.032229
		1398	0.0037	0.0379002	0.034767
		1399	0.005	0.035281	0.032559
		1400	0.005	0.0346568	0.033196
		1401	0.0042	0.0330567	0.033043
		1402	0.006	0.0325176	0.033376
		1403	0.0065	0.0320678	0.036695
		1404	0.007	0.0331783	0.044417
		1405	0.0072	0.0352379	0.064639
		1406	0.0075	0.0400224	0.08821
		1407	0.0109	0.0490606	0.120345
		1408	0.0188	0.0679828	0.169105
		1409	0.038	0.103694	0.219929
		1410	0.0424	0.144441	0.283863
		1411	0.0414	0.195202	0.342868
		1412	0.0287	0.250653	0.427374
		1413	0.0851	0.30623	0.480477
		1414	0.087	0.334973	0.550381
		1415	0.1643	0.367242	0.606978
		1416	0.2193	0.372211	0.659274
		1417	0.268	0.335054	0.679325
		1418	0.2609	0.290515	0.676767
		1419	0.2503	0.26889	0.679634
		1420	0.1611	0.265915	0.652981
		1421	0.0948	0.312826	0.611479
		1422	0.1852	0.340484	0.536566
		1423	0.1759	0.36136	0.47679
		1424	0.1424	0.370021	0.402353
		1425	0.0749	0.380802	0.325899
		1426	0.0313	0.372013	0.259521
		1427	0.0244	0.326776	0.205748
		1428	0.0127	0.288327	0.152008
		1429	0.0089	0.23229	0.101542
		1430	0.0065	0.180823	0.072432
		1431	0.0064	0.141175	0.049125
		1432	0.0065	0.108336	0.037151
		1433	0.0093	0.0896923	0.023239
		1434	0.0086	0.0689776	0.015284
		1435	0.0069	0.0530066	0.012181
		1436	0.005	0.0426188	0.011079
		1437	0.0044	0.0398527	0.012797
		1438	0.0048	0.040846	0.015466
		1439	0.0038	0.0441481	0.019312
		1440	0.0039	0.0506465	0.024482
		1441	0.0038	0.0599489	0.032124
		1442	0.0039	0.072122	0.038534
		1443	0.0039	0.0829654	0.04219
		1444	0.0033	0.0911612	0.048881
		1445	0.0036	0.0958061	0.052228
		1446	0.0042	0.099555	0.052531
		1447	0.0062	0.0987755	0.052203
		1448	0.0054	0.0941045	0.052893
		1449	0.0078	0.0875879	0.045275
		1450	0.0097	0.0822233	0.039332
		1451	0.0148	0.0789075	0.035248
		1452	0.0253	0.0771271	0.038484
		1453	0.016	0.0776	0.049379
		1454	0.0105	0.0800273	0.059689
		1455	0.0095	0.0838218	0.075016
		1456	0.0127	0.0911337	0.099739
		1457	0.0227	0.100126	0.14981
		1458	0.0281	0.109639	0.202772
		1459	0.024	0.1218	0.244502
		1460	0.0454	0.131938	0.283658
		1461	0.0463	0.140788	0.321911
		1462	0.0473	0.150738	0.307976
		1463	0.0851	0.165222	0.281011
		1464	0.0704	0.183781	0.297832
		1465	0.1092	0.197741	0.307586
		1466	0.1028	0.217078	0.309081
		1467	0.0851	0.227001	0.303277
		1468	0.0799	0.219358	0.296187
		1469	0.1137	0.188	0.271354
		1470	0.078	0.155569	0.254494
		1471	0.0909	0.125693	0.223986
		1472	0.0799	0.105193	0.230764
		1473	0.0749	0.0993706	0.225955
		1474	0.0799	0.0975952	0.226925
		1475	0.1373	0.0980098	0.220467
		1476	0.1671	0.100005	0.255652
		1477	0.1791	0.101866	0.320406
		1478	0.1731	0.104881	0.321279
		1479	0.1702	0.106478	0.371002
		1480	0.1942	0.107854	0.465145
		1481	0.1671	0.111379	0.537751
		1482	0.2575	0.116842	0.612455
		1483	0.3704	0.130555	0.666791
		1484	0.2951	0.154317	0.708528
		1485	0.3149	0.187583	0.74217
		1486	0.3087	0.234353	0.771597
		1487	0.3948	0.279754	0.796288
		1488	0.433	0.350311	0.818082
		1489	0.4476	0.413084	0.835159
		1490	0.4725	0.461121	0.854111
		1491	0.4652	0.466954	0.868179
		1492	0.4619	0.434784	0.876757
		1493	0.4685	0.405858	0.88186
		1494	0.4685	0.364808	0.893685
		1495	0.562	0.351866	0.900634
		1496	0.562	0.338729	0.907985
		1497	0.5419	0.340728	0.914646
		1498	0.4441	0.332175	0.913585
		1499	0.4441	0.323803	0.925127
		1500	0.4441	0.3186	0.935539
		1501	0.4507	0.300484	0.930723
		1502	0.4685	0.327337	0.940641
		1503	0.4685	0.3386	0.950269
		1504	0.4541	0.37448	0.956077
		1505	0.5055	0.401291	0.960212
		1506	0.4409	0.441201	0.963386
		1507	0.4476	0.508051	0.969361
		1508	0.3667	0.561714	0.972535
		1509	0.3948	0.639021	0.973801
		1510	0.391	0.710217	0.974905
		1511	0.4017	0.760067	0.976025
		1512	0.4725	0.780397	0.976649
		1513	0.4864	0.758405	0.976994
		1514	0.5139	0.71755	0.977419
		1515	0.5296	0.701928	0.978619
		1516	0.5254	0.677102	0.979354
		1517	0.5254	0.698636	0.979164
		1518	0.4619	0.68877	0.979017
		1519	0.5577	0.70062	0.978631
		1520	0.562	0.710986	0.978116
		1521	0.5055	0.761575	0.977039
		1522	0.5017	0.796639	0.975243
		1523	0.5139	0.802534	0.973059
		1524	0.5017	0.841869	0.972327
		1525	0.5176	0.838911	0.972
		1526	0.5493	0.829881	0.969961
		1527	0.6531	0.818405	0.967472
		1528	0.6482	0.817089	0.965401
		1529	0.7459	0.763083	0.962784
		1530	0.725	0.742495	0.960733
		1531	0.725	0.731275	0.960009
		1532	0.712	0.749257	0.961184
		1533	0.725	0.766412	0.956542
		1534	0.712	0.760711	0.9548
		1535	0.6906	0.787171	0.948006
		1536	0.6755	0.774778	0.934271
		1537	0.6755	0.754204	0.923484
		1538	0.6576	0.722802	0.908601
		1539	0.7331	0.705202	0.892791
		1540	0.7163	0.684119	0.878688
		1541	0.7331	0.674466	0.86941
		1542	0.708	0.673241	0.853311
		1543	0.5992	0.659733	0.841972
		1544	0.5901	0.66087	0.826297
		1545	0.6322	0.673353	0.808406
		1546	0.5296	0.688349	0.792204
		1547	0.4766	0.690936	0.773102
		1548	0.4831	0.688044	0.751414
		1549	0.5055	0.672357	0.734483
		1550	0.494	0.645022	0.717931
		1551	0.5139	0.590522	0.702133
		1552	0.4979	0.539677	0.684242
		1553	0.4582	0.503565	0.651786
		1554	0.4409	0.479182	0.650279
		1555	0.4507	0.467018	0.639174
		1556	0.4685	0.449865	0.6453
		1557	0.4864	0.450423	0.644424
		1558	0.4087	0.454314	0.649366
		1559	0.3529	0.445158	0.6674
		1560	0.3087	0.443215	0.669895
		1561	0.2436	0.446939	0.670441
		1562	0.2328	0.466325	0.675781
		1563	0.3149	0.490674	0.678064
		1564	0.3983	0.522712	0.680593
		1565	0.4051	0.538769	0.680577
		1566	0.3704	0.549096	0.682507
		1567	0.4476	0.532048	0.693003
		1568	0.4901	0.525247	0.688234
		1569	0.4831	0.504655	0.686423
		1570	0.4652	0.515495	0.679995
		1571	0.4725	0.526478	0.711728
		1572	0.4725	0.56193	0.738397
		1573	0.4186	0.601773	0.760744
		1574	0.4541	0.621567	0.79048
		1575	0.4541	0.647065	0.822596
		1576	0.4541	0.660681	0.845973
		1577	0.4507	0.666836	0.861606
		1578	0.4441	0.675783	0.866093
		1579	0.5176	0.700438	0.883959
		1580	0.6427	0.712087	0.900123
		1581	0.7547	0.723522	0.918159
		1582	0.8235	0.737942	0.921872
		1583	0.8162	0.748379	0.918506
		1584	0.8125	0.763855	0.913866
		1585	0.7982	0.788772	0.917477
		1586	0.7036	0.796294	0.920473
		1587	0.7163	0.791218	0.915194
		1588	0.6043	0.779529	0.912011
		1589	0.5456	0.770242	0.909835
		1590	0.4685	0.747742	0.905553
		1591	0.4766	0.738266	0.899522
		1592	0.4652	0.701079	0.890608
		1593	0.3774	0.63784	0.886258
		1594	0.3807	0.541254	0.885677
		1595	0.391	0.451453	0.879355
		1596	0.4051	0.391694	0.871672
		1597	0.4369	0.361207	0.876436
		1598	0.4186	0.346271	0.875392
		1599	0.422	0.338513	0.882247
		1600	0.4119	0.354725	0.888242
		1601	0.3149	0.372058	0.892487
		1602	0.2715	0.385995	0.895537
		1603	0.2918	0.402452	0.89422
		1604	0.2884	0.420527	0.895464
		1605	0.2752	0.434125	0.895886
		1606	0.2715	0.452532	0.896508
		1607	0.3566	0.478872	0.89747
		1608	0.3356	0.469383	0.895828
		1609	0.4051	0.454705	0.898006
		1610	0.4409	0.448897	0.895377
		1611	0.4507	0.434999	0.898461
		1612	0.4292	0.44477	0.901352
		1613	0.4256	0.457422	0.906028
		1614	0.5211	0.491906	0.91211
		1615	0.5951	0.527293	0.915544
		1616	0.6089	0.570332	0.919119
		1617	0.5901	0.600621	0.924189
		1618	0.5577	0.632532	0.930192
		1619	0.5533	0.670778	0.935864
		1620	0.5382	0.705434	0.939085
		1621	0.5419	0.737572	0.941958
		1622	0.6322	0.773901	0.944637
		1623	0.6531	0.797492	0.947073
		1624	0.6482	0.825034	0.948571
		1625	0.6712	0.865438	0.950811
		1626	0.6948	0.906249	0.952987
		1627	0.7415	0.954148	0.955183
		1628	0.6712	0.971154	0.957928
		1629	0.6948	0.973911	0.961042
		1630	0.5758	0.979397	0.965165
		1631	0.5992	0.978428	0.967733
		1632	0.6906	0.974075	0.96927
		1633	0.6906	0.9663	0.967324
		1634	0.712	0.947358	0.967322
		1635	0.712	0.911018	0.960786
		1636	0.712	0.86472	0.951283
		1637	0.7331	0.791966	0.937184
		1638	0.6806	0.736036	0.918534
		1639	0.662	0.724671	0.89674
		1640	0.6661	0.693455	0.871213
		1641	0.6712	0.678096	0.847413
		1642	0.6806	0.680584	0.822953
		1643	0.6806	0.674101	0.79735
		1644	0.6906	0.662753	0.776493
		1645	0.7163	0.630445	0.756097
		1646	0.7163	0.596588	0.741237
		1647	0.725	0.58222	0.737592
		1648	0.6089	0.58263	0.723147
		1649	0.5901	0.604836	0.705735
		1650	0.5707	0.627556	0.708782
		1651	0.6906	0.621643	0.698672
		1652	0.5992	0.640415	0.650579
		1653	0.4901	0.599882	0.626358
		1654	0.5139	0.565376	0.60744
		1655	0.4409	0.520559	0.568338
		1656	0.374	0.43951	0.493274
		1657	0.3599	0.338691	0.407769
		1658	0.2436	0.246031	0.335137
		1659	0.2988	0.199115	0.260897
		1660	0.2094	0.170905	0.194775
		1661	0.1731	0.169836	0.137563
		1662	0.1323	0.171824	0.096884
		1663	0.0817	0.173054	0.074407
		1664	0.0531	0.181405	0.051179
		1665	0.0463	0.188685	0.043412
		1666	0.0398	0.199619	0.034853
		1667	0.0281	0.206886	0.028318
		1668	0.0263	0.205622	0.021634
		1669	0.0389	0.197416	0.021578
		1670	0.0334	0.179335	0.017086
		1671	0.0356	0.155437	0.020116
		1672	0.038	0.148205	0.022689
		1673	0.03	0.152522	0.027677
		1674	0.0341	0.169868	0.033092
		1675	0.0341	0.19461	0.037158
		1676	0.0494	0.223546	0.049541
		1677	0.0494	0.240859	0.06778
		1678	0.0518	0.255796	0.074472
		1679	0.087	0.243463	0.092774
		1680	0.0909	0.224701	0.120553
		1681	0.1583	0.192232	0.139503
		1682	0.1424	0.184512	0.159626
		1683	0.1969	0.183086	0.196753
		1684	0.2094	0.196642	0.232703
		1685	0.2715	0.210445	0.234549
		1686	0.2884	0.226724	0.273442
		1687	0.2328	0.238234	0.306254
		1688	0.2164	0.254101	0.308058
		1689	0.2094	0.259332	0.304542
		1690	0.1528	0.248048	0.342632
		1691	0.2399	0.229794	0.333132
		1692	0.2328	0.204916	0.302929
		1693	0.1731	0.186508	0.309917
		1694	0.2541	0.161104	0.279471
		1695	0.2541	0.14869	0.226569
		1696	0.247	0.124315	0.184313
		1697	0.247	0.106313	0.156551
		1698	0.3182	0.0898018	0.120476
		1699	0.2541	0.0810066	0.119238
		1700	0.2575	0.0727377	0.12073
		1701	0.2436	0.0674492	0.125163
		1702	0.2436	0.0629057	0.134191
		1703	0.3249	0.0591107	0.14467
		1704	0.2715	0.0595948	0.16807
		1705	0.3704	0.0628822	0.191296
		1706	0.374	0.0735238	0.244134
		1707	0.3704	0.089626	0.295569
		1708	0.433	0.114399	0.346115
		1709	0.5055	0.143129	0.405376
		1710	0.4369	0.203538	0.486106
		1711	0.5139	0.262402	0.495579
		1712	0.4831	0.323634	0.51967
		1713	0.4119	0.355453	0.541949
		1714	0.3983	0.363212	0.469699
		1715	0.4292	0.326382	0.446472
		1716	0.5098	0.291554	0.452112
		1717	0.5098	0.260707	0.437178
		1718	0.4441	0.238854	0.405692
		1719	0.4149	0.193525	0.388511
		1720	0.494	0.152497	0.36858
		1721	0.4256	0.122525	0.344581
		1722	0.4256	0.111105	0.317172
		1723	0.4186	0.114172	0.314675
		1724	0.422	0.132586	0.326909
		1725	0.4685	0.154709	0.347
		1726	0.4409	0.175822	0.36748
		1727	0.3667	0.187485	0.393301
		1728	0.3774	0.211734	0.427741
		1729	0.3667	0.24123	0.449788
		1730	0.3019	0.283981	0.488105
		1731	0.374	0.325256	0.517707
		1732	0.384	0.370447	0.545806
		1733	0.4051	0.406846	0.570743
		1734	0.4801	0.448837	0.595947
		1735	0.5665	0.49581	0.612412
		1736	0.5211	0.493308	0.635793
		1737	0.5139	0.480117	0.655545
		1738	0.5055	0.464831	0.678228
		1739	0.5854	0.459434	0.703294
		1740	0.5807	0.447114	0.714648
		1741	0.5854	0.521335	0.719316
		1742	0.6482	0.565346	0.727429
		1743	0.6183	0.585151	0.743034
		1744	0.6227	0.600363	0.75122
		1745	0.5951	0.583976	0.763746
		1746	0.5665	0.568066	0.783108
		1747	0.5707	0.55416	0.800321
		1748	0.6661	0.549879	0.812103
		1749	0.5577	0.595422	0.825934
		1750	0.5665	0.601969	0.825812
		1751	0.6576	0.613052	0.821742
		1752	0.6427	0.644364	0.814542
		1753	0.6375	0.670986	0.815784
		1754	0.6322	0.688946	0.828248
		1755	0.5419	0.701234	0.843964
		1756	0.5382	0.706495	0.853839
		1757	0.5665	0.700517	0.858606
		1758	0.4801	0.692516	0.86361
		1759	0.4087	0.686497	0.869333
		1760	0.4149	0.677257	0.868942
		1761	0.4582	0.681984	0.866925
		1762	0.422	0.656906	0.866805
		1763	0.4507	0.624108	0.858478
		1764	0.4119	0.571015	0.848585
		1765	0.3529	0.486115	0.844772
		1766	0.2951	0.400495	0.83214
		1767	0.3182	0.307581	0.824824
		1768	0.3053	0.249391	0.821146
		1769	0.3182	0.212604	0.816135
		1770	0.391	0.178029	0.816714
		1771	0.3872	0.153277	0.832417
		1772	0.3286	0.138499	0.823334
		1773	0.346	0.142501	0.823172
		1774	0.3494	0.156919	0.824961
		1775	0.2951	0.169563	0.819959
		1776	0.3774	0.202539	0.804849
		1777	0.3807	0.240483	0.822111
		1778	0.3948	0.272889	0.827736
		1779	0.4831	0.310049	0.832437
		1780	0.6136	0.367991	0.833605
		1781	0.5419	0.41075	0.848964
		1782	0.562	0.452999	0.858513
		1783	0.5707	0.478528	0.868011
		1784	0.5758	0.504081	0.875265
		1785	0.662	0.5417	0.879724
		1786	0.7629	0.5886	0.883234
		1787	0.8235	0.6427	0.889719
		1788	0.805	0.656832	0.895505
		1789	0.805	0.658208	0.901742
		1790	0.8279	0.652976	0.906412
		1791	0.8162	0.655572	0.909095
		1792	0.7505	0.662591	0.913213
		1793	0.8125	0.655032	0.915811
		1794	0.7843	0.63029	0.919208
		1795	0.7505	0.59623	0.922623
		1796	0.7209	0.544285	0.924915
		1797	0.708	0.518828	0.924597
		1798	0.6227	0.478137	0.924425
		1799	0.6322	0.453336	0.926553
		1800	0.5901	0.415377	0.932989
		1801	0.5456	0.415031	0.934551
		1802	0.6089	0.388306	0.929112
		1803	0.5665	0.398446	0.938402
		1804	0.5807	0.397831	0.94749
		1805	0.5533	0.418877	0.956206
		1806	0.5707	0.483155	0.959054
		1807	0.5456	0.548746	0.963939
		1808	0.562	0.615921	0.964868
		1809	0.5854	0.704044	0.964687
		1810	0.5382	0.80475	0.964827
		1811	0.4831	0.865444	0.962396
		1812	0.4901	0.923625	0.963644
		1813	0.5533	0.939593	0.962908
		1814	0.5951	0.953364	0.962219
		1815	0.662	0.958978	0.962
		1816	0.6906	0.963738	0.962374
		1817	0.805	0.969288	0.962298
		1818	0.7163	0.968353	0.960898
		1819	0.7881	0.959259	0.958763
		1820	0.7547	0.934205	0.956345
		1821	0.708	0.894611	0.953315
		1822	0.6227	0.847581	0.951207
		1823	0.6227	0.794425	0.946747
		1824	0.6089	0.743151	0.945748
		1825	0.6269	0.637903	0.941338
		1826	0.662	0.511871	0.930882
		1827	0.6482	0.398801	0.924663
		1828	0.6531	0.302283	0.918513
		1829	0.6755	0.230159	0.919503
		1830	0.6806	0.186087	0.907958
		1831	0.6661	0.170385	0.892032
		1832	0.7163	0.191072	0.890338
		1833	0.7459	0.247578	0.898829
		1834	0.6906	0.303994	0.908006
		1835	0.6906	0.342806	0.915136
		1836	0.6183	0.366531	0.913635
		1837	0.6427	0.340901	0.922844
		1838	0.5992	0.299362	0.92009
		1839	0.7289	0.245962	0.923118
		1840	0.7505	0.192903	0.925115
		1841	0.7951	0.16661	0.928567
		1842	0.805	0.161903	0.928025
		1843	0.8279	0.173669	0.929749
		1844	0.8493	0.186026	0.930304
		1845	0.8655	0.207246	0.929575
		1846	0.7916	0.210695	0.927645
		1847	0.8085	0.221211	0.929754
		1848	0.8421	0.227395	0.930628
		1849	0.8623	0.23024	0.928638
		1850	0.7799	0.227565	0.929124
		1851	0.7755	0.233565	0.928512
		1852	0.8565	0.237444	0.928749
		1853	0.8162	0.258982	0.928008
		1854	0.8162	0.282076	0.925936
		1855	0.8853	0.332383	0.923191
		1856	0.8493	0.359951	0.923437
		1857	0.8853	0.395343	0.914565
		1858	0.7982	0.424677	0.915249
		1859	0.8013	0.437165	0.918647
		1860	0.7595	0.440318	0.909136
		1861	0.7595	0.438226	0.912921
		1862	0.6375	0.399388	0.918649
		1863	0.725	0.364753	0.921339
		1864	0.7629	0.340122	0.922267
		1865	0.7415	0.306489	0.921497
		1866	0.6755	0.27565	0.921492
		1867	0.7755	0.25976	0.919666
		1868	0.7718	0.252222	0.918871
		1869	0.6482	0.258323	0.917805
		1870	0.6136	0.274372	0.911955
		1871	0.6136	0.309718	0.904034
		1872	0.6183	0.344699	0.902205
		1873	0.6375	0.400035	0.893085
		1874	0.6851	0.42842	0.882348
		1875	0.6851	0.477825	0.87514
		1876	0.6851	0.48226	0.868254
		1877	0.6227	0.490324	0.8559
		1878	0.6322	0.513776	0.850394
		1879	0.7415	0.492321	0.843316
		1880	0.6269	0.524711	0.829025
		1881	0.6482	0.548294	0.824287
		1882	0.6227	0.574077	0.813229
		1883	0.7369	0.617168	0.826413
		1884	0.7331	0.636361	0.837938
		1885	0.662	0.647627	0.837406
		1886	0.6806	0.638398	0.840834
		1887	0.712	0.630224	0.844013
		1888	0.7209	0.610347	0.84483
		1889	0.7289	0.594168	0.836623
		1890	0.8013	0.602256	0.823276
		1891	0.708	0.578425	0.827706
		1892	0.7755	0.554644	0.820382
		1893	0.7505	0.519504	0.816262
		1894	0.6755	0.492226	0.813976
		1895	0.5707	0.462892	0.802603
		1896	0.5382	0.485723	0.792966
		1897	0.4017	0.490782	0.802412
		1898	0.4901	0.470411	0.797369
		1899	0.4541	0.467932	0.80222
		1900	0.3704	0.433926	0.803041
		1901	0.4685	0.37639	0.805297
		1902	0.3631	0.324564	0.798511
		1903	0.3321	0.282545	0.807038
		1904	0.3149	0.25484	0.807399
		1905	0.3087	0.234453	0.808081
		1906	0.3948	0.233514	0.79842
		1907	0.3872	0.266188	0.806425
		1908	0.4087	0.305362	0.807663
		1909	0.3807	0.323253	0.807326
		1910	0.3215	0.346961	0.805852
		1911	0.3087	0.393161	0.797238
		1912	0.3983	0.415278	0.80997
		1913	0.3948	0.51104	0.816028
		1914	0.374	0.611248	0.813764
		1915	0.3356	0.691332	0.815137
		1916	0.3249	0.735985	0.816112
		1917	0.3249	0.755756	0.815337
		1918	0.4619	0.74886	0.814912
		1919	0.4476	0.721083	0.812913
		1920	0.4685	0.678608	0.808896
		1921	0.5419	0.64159	0.810955
		1922	0.5296	0.581515	0.814092
		1923	0.6806	0.559515	0.810565
		1924	0.7331	0.49487	0.793373
		1925	0.7209	0.489546	0.789295
		1926	0.5951	0.45595	0.807955
		1927	0.6043	0.453706	0.811385
		1928	0.5758	0.498151	0.818947
		1929	0.5758	0.522137	0.822054
		1930	0.4685	0.518985	0.826886
		1931	0.4119	0.503453	0.829413
		1932	0.4582	0.482694	0.835179
		1933	0.4725	0.435859	0.838361
		1934	0.3948	0.404061	0.838681
		1935	0.4369	0.356132	0.835914
		1936	0.4979	0.316324	0.836097
		1937	0.6089	0.29212	0.832907
		1938	0.5055	0.258943	0.831967
		1939	0.4831	0.23749	0.825979
		1940	0.4292	0.213313	0.818027
		1941	0.4087	0.211597	0.801791
		1942	0.4256	0.196487	0.772656
		1943	0.346	0.173902	0.788199
		1944	0.2503	0.143597	0.782966
		1945	0.1881	0.123515	0.769647
		1946	0.1942	0.10811	0.762496
		1947	0.2609	0.0957953	0.734075
		1948	0.1881	0.0925786	0.704479
		1949	0.0948	0.0962456	0.675885
		1950	0.0909	0.111645	0.676047
		1951	0.1583	0.139907	0.664641
		1952	0.247	0.181855	0.609799
		1953	0.2436	0.233716	0.58965
		1954	0.1373	0.257497	0.583259
		1955	0.2292	0.30197	0.549581
		1956	0.2436	0.311833	0.548002
		1957	0.2436	0.367318	0.560574
		1958	0.2436	0.393068	0.551824
		1959	0.3215	0.481395	0.556671
		1960	0.1852	0.509396	0.595425
		1961	0.1298	0.552489	0.625447
		1962	0.0851	0.552178	0.6434
		1963	0.0851	0.561824	0.639649
		1964	0.1501	0.550806	0.621973
		1965	0.2541	0.546888	0.630641
		1966	0.2951	0.500635	0.631672
		1967	0.1731	0.454485	0.623577
		1968	0.1115	0.396935	0.595058
		1969	0.0851	0.33075	0.525291
		1970	0.107	0.281026	0.439196
		1971	0.0506	0.248091	0.343649
		1972	0.0244	0.236284	0.249089
		1973	0.0188	0.224793	0.188166
		1974	0.013	0.206846	0.148984
		1975	0.012	0.176878	0.107081
		1976	0.0115	0.135463	0.074414
		1977	0.0107	0.100651	0.054612
		1978	0.0078	0.0669598	0.04163
		1979	0.0057	0.0551041	0.035545
		1980	0.0052	0.0557263	0.030529
		1981	0.0076	0.0566346	0.028773
		1982	0.0107	0.0590849	0.028427
		1983	0.0171	0.0615244	0.032237
		1984	0.012	0.0637061	0.043458
		1985	0.0085	0.0658762	0.059767
		1986	0.0064	0.0695068	0.076133
		1987	0.0046	0.0698916	0.095835
		1988	0.0046	0.0712888	0.115646
		1989	0.0047	0.077958	0.12301
		1990	0.0046	0.0864214	0.122004
		1991	0.0044	0.0983436	0.115001
		1992	0.0047	0.096821	0.097225
		1993	0.0067	0.0881412	0.070146
		1994	0.0072	0.0676218	0.049738
		1995	0.007	0.0519568	0.033307
		1996	0.0101	0.0435541	0.021922
		1997	0.0094	0.0401154	0.018673
		1998	0.008	0.038841	0.019612
[truncated: 824 more rows]

## Sheet: fig 1d
PIEZO2
	Amplitude (nA) - PIEZO2
Displacement (um)	Cell 1	Cell 2	Cell 3	Cell 4	Cell 5	Cell 6	Cell 7	Cell 8	Cell 9	Cell 10	Cell 11	Cell 12	Cell 13	Cell 14	Cell 15	Cell 16	Cell 17	Cell 18	Cell 19	Cell 20	Cell 21	Cell 22	Cell 23	Cell 24	Cell 25	Cell 26	Cell 27	Cell 28	Cell 29	Cell 30	Cell 31	Cell 32	Cell 33	Cell 34	Cell 35
0.4	0.0575	0	0	0	0	0	0	0	0	0	0	0	0	0	0	0	0	0	0	0	0	0	0	0	0	0	0.0252	0	0.022	0	0	0	0	0	0.00807
0.8	0.133	0	0.117	0	0	0.0315	0	0	0	0.0157	0.0226	0	0	0	0	0	0	0	0	0	0	0.0363	0.04	0	0	0	0.0299	0	0.0353	0	0	0	0	0.0153	0
1.2	0.181	0	0.196	0.0166	0.0217	0.0825	0.0153	0	0.0111	0.0488	0.0784	0	0	0	0	0	0	0	0.0454	0	0	0.0701	0.202	0.0323	0	0	0.0324	0	0.156	0	0	0	0.00909	0.0121	0
1.6	0.249	0	0.253	0.032	0.042	0.0974	0.0354	0	0.0206	0.0739	0.15	0	0.025	0.0238	0	0	0	0.0327	0.099	0.0335	0	0.133	0.325	0.0539	0	0	0.0871	0.0138	0.282	0.0144	0	0	0.0279	0.0199	0
2	0.335	0.0154	0.385	0.06	0.0667	0.115	0.0502	0	0.0388	0.166	0.203	0.027	0.0221	0.0568	0	0	0.0571	0.0553	0.156	0.0676	0.0331	0.194	0.427	0.102	0	0.0628	0.174	0.0342	0.604	0.0506	0.0335	0.0477	0.147	0.0655	0.0454
2.4	0.479	0.0316	0.499	0.0887	0.109	0.188	0.118	0.0238	0.0592	0.392	0.295	0.0663	0.0531	0.0861	0.0328	0	0.0984	0.0784	0.206	0.109	0.0538	0.243	0.529	0.134	0.155	0.0927	0.311	0.204	0.991	0.128	0.163	0.0995	0.537	0.115	0.0898
2.8	0.601	0.067	0.633	0.152	0.124	0.26	0.213	0.0771	0.0738	0.477	0.404	0.0907	0.0909	0.137	0.0606	0.0211	0.134	0.124	0.299	0.198	0.0944	0.302	0.689	0.182	0.305	0.139	0.677	0.348	1.65	0.281	0.397	0.165	1.36	0.169	0.211
3.2	0.723	0.132	0.74	0.214	0.186	0.322	0.249	0.198	0.112	0.51	0.544	0.137	0.129	0.198	0.0975	0.0366	0.166	0.17	0.328	0.263	0.178	0.331	0.768	0.235	0.421	0.238	0.883	0.56	1.98	0.403	0.637	0.241	1.94	0.347	0.281
3.6	0.729	0.178	0.791	0.256	0.241	0.356	0.341	0.423	0.175	0.553	0.744	0.174	0.158	0.264	0.141	0.0654	0.207	0.267	0.428	0.365	0.201	0.398	0.894	0.408	0.54	0.558	0.795	0.681	2.12	0.545	0.98	0.444	2.27	0.784	0.479
4	0.948	0.202	0.844	0.307	0.24	0.415	0.394	0.945	0.224	0.813	1	0.228	0.208	0.385	0.254	0.128	0.278	0.453	0.483	0.55	0.301	0.481	0.959	0.515	0.639	0.984	0.949	0.822	2.19	0.798	1.49	0.55	2.39	1.21	0.762
4.4	1.14	0.32	0.957	0.355	0.271	0.467	0.439	1.29	0.339	0.913	1.26	0.301	0.262	0.541	0.445	0.292	0.367	0.69	0.609	0.943	0.407	0.611		0.715	0.962		0.8	0.823	2.38	1.26	2	0.764	2.42	1.68	0.894
4.8	1.61	0.391	1.08	0.412	0.301	0.514	0.53	1.77	0.419	0.876	1.62	0.403	0.33	0.737	0.57	0.52	0.639	1.01	0.79	1.34	0.531	0.695		0.705	1.12			0.697		1.61		1.12	2.42	1.98	1.37
5.2	2.11	0.457		0.492	0.334	0.567	0.548	1.99	0.456	0.721	2.09	0.551	0.588	0.962	0.885	0.754	1.06	1.46	0.927	2.09	0.692	0.705		0.827	1.98			0.61		1.82		1.23	2.43	2.01	1.25
P2IDR1
	Amplitude (nA) - P2IDR1
Displacement (um)	Cell 1	Cell 2	Cell 3	Cell 4	Cell 5	Cell 6	Cell 7	Cell 8	Cell 9	Cell 10
0.4	0	0	0.023	0	0	0	0	0	0	0
0.8	0.0216	0	0.0917	0	0.0315	0	0	0.0111	0	0.0783
1.2	0.0564	0.00834	0.158	0	0.0385	0	0	0.0461	0	0.105
1.6	0.0869	0.0107	0.263	0	0.0606	0	0.0258	0.108	0	0.179
2	0.0974	0.05	0.433	0	0.13	0.0126	0.0858	0.201	0	0.283
2.4	0.123	0.114	0.658	0.0364	0.179	0.0186	0.146	0.319	0	0.347
2.8	0.14	0.24	0.69	0.0322	0.271	0.0152	0.352	0.464	0.0141	0.316
3.2	0.236	0.496	0.785	0.0485	0.332	0.0183	0.737	0.728	0.0482	0.304
3.6	0.362	1.21	0.94	0.0583	0.462	0.0277	1.15	1.04	0.143	0.476
4	0.533	2.28	1.21	0.0824	0.567	0.0344	1.69	1.44	0.276	0.448
4.4	0.813	2.67	1.18	0.0978	0.779	0.0639	2.61	1.85	0.625	0.626
4.8	1.2	2.73	1.44	0.13	0.918	0.0765	3.03	2.18	1.17	0.895
5.2	1.7	2.79	1.5	0.171	1.05	0.107	4.02	2.38	1.54	1.13
P2IDR2
	Amplitude (A) - P2IDR2
Displacement (um)	Cell 1	Cell 2	Cell 3	Cell 4	Cell 5	Cell 6	Cell 7	Cell 8	Cell 9
0.4	0	0.0144	0	0	0	0	0	0	0
0.8	0.0372	0	0	0.0104	0	0	0	0	0
1.2	0.0679	0.018	0	0.0821	0	0	0.0147	0	0
1.6	0.104	0.0475	0.0115	0.118	0	0.0293	0.0486	0	0.0249
2	0.166	0.104	0.025	0.165	0.009	0.0369	0.0885	0	0.0251
2.4	0.259	0.167	0.0483	0.272	0.0088	0.0689	0.146	0	0.086
2.8	0.363	0.229	0.0669	0.439	0	0.113	0.226	0.0397	0.212
3.2	0.441	0.275	0.122	0.869	0.00789	0.203	0.277	0.0918	0.519
3.6	0.552	0.347	0.182	1.29	0.0182	0.304	0.385	0.127	1.03
4	0.54	0.398	0.257	1.62	0.0738	0.549	0.523	0.149	1.2
4.4	0.692	0.444	0.356	1.85	0.154	1.36		0.257	1.65
4.8	0.728	0.499	0.471	2.03	0.538				1.88
5.2	0.922	0.532	0.639		1.31				1.98
P2IDR3
	Amplitude (A) - P2IDR3
Displacement (um)	Cell 1	Cell 2	Cell 3	Cell 4	Cell 5	Cell 6	Cell 7	Cell 8	Cell 9	Cell 10	Cell 11	Cell 12	Cell 13	Cell 14	Cell 15	Cell 16
0.4	0	0	0	0	0	0.0107	0.0128		0	0	0	0	0	0	0	0
0.8	0	0	0	0	0.0309	0.0127	0	0.0147	0	0	0	0	0	0	0	0
1.2	0	0	0	0	0.143	0	0	0.0169	0	0	0	0	0	0	0	0
1.6	0	0.0127	0.04	0	0.243	0	0	0.0235	0	0.0132	0	0.0228	0	0	0	0.0109
2	0	0.0455	0.0435	0.0279	0.358	0	0	0.0507	0.0117	0.0828	0.0145	0.0768	0.1	0.0195	0.0139	0.05047
2.4	0.0197	0.168	0.223	0.179	0.472	0.172	0.0368	0.0894	0.109	0.327	0.067	0.152	0.759	0.0429	0.0161	0.1794
2.8	0.0709	0.36	0.712	0.559	0.624	0.873	0.116	0.201	0.518	1.16	1.57	0.252	1.59	0.122	0.194	1.016
3.2	0.165	0.529	2.51	0.969	0.874	1.9	0.184	0.207	1.52	1.76	3.35	0.42	2.02	0.323	0.535	1.601
3.6	0.338	0.793	3.52	1.11	1.04	2.99	0.308	0.332	2.11	2.96	4.09	0.569	2.38	0.864	1.33	1.526
4	0.596	0.792	4.34	1.24	1.24	3.68	0.484	0.336	2.89	3.7	4.16	0.68	2.55	1.2	2.14	2.095
4.4	0.997	1.38	4.11	1.37	1.6	4.33	0.711	0.49	3.26	4.1	4.19	0.911	2.74	1.69	2.8	2.167
4.8	1.78	0.949	4.07	1.92	1.72	4.71	0.662	0.524	3.62	4.39	4.13	1.02			3.3	2.171
5.2	1.4	0.926	4.08		1.74	4.79	1.04	0.716	3.92	4.37	4.1	0.947			3.56	2.251
P2IDR4
	Amplitude (A) - P2IDR4
Displacement (um)	Cell 1	Cell 2	Cell 3	Cell 4	Cell 5	Cell 6	Cell 7	Cell 8	Cell 9	Cell 10	Cell 11	Cell 12	Cell 13	Cell 14	Cell 15	Cell 16	Cell 17	Cell 18	Cell 19
0.4	0	0	0	0	0.242	0	0	0	0	0	0	0.0328	0.0235	0	0	0	0	0.02	0
0.8	0	0	0	0	0.459	0.0409	0.0123	0	0	0	0	0.045	0	0	0	0	0.0191	0	0
1.2	0	0	0	0	0.623	0.0834	0.0329	0	0.0243	0	0	0	0	0	0	0	0	0	0
1.6	0	0	0.0353	0.0104	0.583	0.13	0.0497	0	0.0458	0.0213	0.0345	0	0	0	0	0	0	0.039	0
2	0	0.0117	0.11	0.0231	0.771	0.159	0.0926	0	0.0547	0.0322	0.0586	0	0.0196	0.0297	0	0.0263	0	0.0623	0
2.4	0	0.0309	0.177	0.072	0.909	0.227	0.124	0.0247	0.0952	0.0863	0.162	0	0.048	0	0	0.0596	0	0.136	0
2.8	0	0.0871	0.251	0.0691	1.04	0.357	0.198	0.0402	0.125	0.128	0.258	0.0582	0.122	0.148	0.0229	0.101	0	0.281	0.0868
3.2	0.00882	0.137	0.335	0.0697	1.1	0.446	0.352	0.0769	0.146	0.158	0.505	0.0973	0.242	0.666	0.0748	0.136	0.0225	0.603	0.141
3.6	0.0167	0.195	0.408	0.0658	1.18	0.486	0.476	0.164	0.171	0.162	0.826	0.155	0.526	1.35	0.192	0.196	0.0312	1.19	0.247
4	0.0499	0.339	0.424	0.0715	1.49	0.661	0.728	0.251	0.239	0.248	1.3	0.244	0.979	2.1	0.548	0.224	0.0541	1.91	0.314
4.4	0.0817	0.475	0.458	0.114	1.67	0.897	1.14	0.353	0.379	0.395	1.46	0.405	1.56	2.52	1.41	0.357	0.0963	2.81	0.481
4.8	0.142		0.529	0.134		1.2	1.27	0.466	0.525	0.552	2.42	0.473	2.04	3.03	2.12	0.37	0.236	3.69	0.622
5.2	0.182		0.591	0.192	2.03		1.53	0.476	0.804	0.903		0.54	2.36	3.33	3.42	0.438	0.573	4.26	0.757
P2IDR5
	Amplitude (A) - P2IDR5
Displacement (um)	Cell 1	Cell 2	Cell 3	Cell 4	Cell 5	Cell 6	Cell 7	Cell 8	Cell 9	Cell 10	Cell 11	Cell 12	Cell 13	Cell 14	Cell 15	Cell 16	Cell 17	Cell 18	Cell 19	Cell 20	Cell 21	Cell 22
0.4	0	0	0	0	0	0	0.0129	0	0	0	0	0	0	0	0	0	0	0	0	0	0	0
0.8	0	0	0	0	0	0	0.0355	0	0	0	0	0	0	0	0	0	0	0	0	0.0223	0	0
1.2	0	0	0	0	0	0	0.0628	0	0	0	0	0	0	0	0	0	0	0	0	0	0	0
1.6	0.00943	0	0	0	0	0	0.0786	0.0109	0.0173	0.0308	0	0	0	0	0	0	0	0	0	0	0	0
2	0.0183	0	0	0	0.0105	0	0.108	0.0175	0.0255	0.0383	0	0	0	0	0	0	0	0	0	0	0.0308	0.0249
2.4	0.0466	0.0113	0	0.0103	0.0229	0.0081	0.117	0.0694	0.0547	0.0681	0	0	0.0284	0	0	0	0	0	0	0	0.0392	0.0333
2.8	0.082	0.0203	0	0.0174	0.043	0.022	0.14	0.131	0.0791	0.132	0	0	0.0344	0	0	0	0	0	0.0259	0	0.0497	0.0491
3.2	0.114	0.0433	0	0.0184	0.0473	0.0518	0.155	0.138	0.0964	0.213	0.0127	0	0.0751	0	0.0224	0.0352	0.0295	0	0.0394	0	0.0878	0.0779
3.6	0.165	0.0558	0	0.0235	0.0895	0.109	0.177	0.208	0.102	0.313	0.0175	0.0317	0.184	0.021	0.0434	0.032	0.0261	0	0.0524	0	0.133	0.0959
4	0.221	0.0946	0.0126	0.0215	0.109	0.14	0.201	0.267	0.148	0.44	0.0431	0.0361	0.325	0.0428	0.102	0.0663	0.0401	0	0.0897	0.0261	0.236	0.141
4.4	0.303	0.145	0.0225	0.0268	0.135	0.177	0.248	0.346	0.175	0.527	0.0532	0.0497	0.512	0.0752	0.371	0.093	0.0396	0.0239	0.152	0.0476	0.37	0.214
4.8	0.396	0.212	0.0211	0.0296	0.157	0.211	0.253	0.47	0.236	0.632	0.0697	0.0591	0.718	0.141	0.724	0.105	0.0683	0.0305	0.21	0.0571	0.447	0.361
5.2	0.545	0.244	0.0499	0.0409	0.202	0.178	0.293	0.572	0.333	0.751	0.0885	0.0606	0.994	0.253	1.31	0.124	0.106	0.0344	0.258	0.0534	0.471	0.602
P2IDR6
	Amplitude (A) - P2IDR6
Displacement (um)	Cell 1	Cell 2	Cell 3	Cell 4	Cell 5	Cell 6	Cell 7	Cell 8	Cell 9
0.4	0	0	0	0	0	0	0	0	0
0.8	0	0	0	0	0	0	0	0	0
1.2	0.0118	0	0	0	0	0	0	0	0.0104
1.6	0.0145	0	0	0.0239	0.0157	0	0	0	0.0303
2	0.0278	0	0	0.0371	0.0282	0.0147	0.0234	0	0.0677
2.4	0.0318	0	0	0.0821	0.0855	0.0327	0.0392	0	0.127
2.8	0.0842	0.0125	0	0.169	0.257	0.0475	0.0699	0.0201	0.218
3.2	0.149	0.043	0.0253	0.268	0.428	0.0637	0.0841	0.119	0.347
3.6	0.272	0.0652	0.045	0.434	0.662	0.0866	0.106	0.44	0.504
4	0.404	0.121	0.103	0.649	1.17	0.11	0.142	0.894	0.766
4.4	0.587	0.226	0.392	0.919	2.23	0.116	0.178	1.41	1.07
4.8	0.738	0.495	0.837	1.28	2.92	0.136	0.255	1.99	1.44
5.2	1.04	1.04	1.53	1.62		0.151			1.7
P2IDR7
	Amplitude (A) - P2IDR7
Displacement (um)	Cell 1	Cell 2	Cell 3	Cell 4	Cell 5	Cell 6	Cell 7	Cell 8	Cell 9	Cell 10	Cell 11	Cell 12	Cell 13	Cell 14	Cell 15	Cell 16	Cell 17	Cell 18
0.4	0	0	0	0	0.0288	0	0	0	0.0217	0	0	0	0	0	0	0	0	0
0.8	0	0.0259	0.0315	0	0	0	0	0.0115	0.0816	0	0	0	0	0	0	0	0	0.0149
1.2	0	0.0738	0	0	0.0184	0	0	0	0.132	0	0	0	0.0441	0	0.0464	0	0	0.0804
1.6	0	0.136	0	0	0.0823	0.0261	0	0.0104	0.174	0	0	0.0209	0.094	0	0.0945	0.0263	0	0.157
2	0	0.259	0.0345	0.0142	0.13	0.0975	0.0113	0	0.236	0.0118	0.0398	0.0351	0.203	0	0.186	0.0634	0.0145	0.229
2.4	0.0221	0.348	0.0698	0.0232	0.226	0.207	0.0502	0.0341	0.276	0.089	0.134	0.0781	0.44	0.0154	0.485	0.107	0.0544	0.354
2.8	0.0518	0.472	0.116	0.0449	0.291	0.323	0.209	0.0496	0.401	0.187	0.194	0.132	0.552	0.0709	0.684	0.145	0.0604	0.462
3.2	0.0924		0.158	0.0886	0.382	0.533	0.306	0.127	0.579	0.302	0.217	0.2	0.747	0.27	1.21	0.224	0.192
3.6	0.121		0.241	0.146	0.442	0.924	0.541	0.223	0.957	0.449	0.445	0.318	0.892	0.797		0.357	0.314
4	0.452		0.352	0.211	0.557	1.3	0.671	0.318	1.15	0.718	0.656	0.442	1.08	1.23		0.523	0.46
4.4	0.902		0.424	0.276	0.626	1.27	0.774	0.472		1.01	0.922	0.56	1.24	1.61		0.701
4.8	1.4		0.551		0.739	1.4	0.913	0.648			0.781	0.796	1.48	2.04		0.939
5.2	1.7		0.619			1.76	0.995	0.794			0.932		1.71
Empty vector
	Amplitude (A) - Empty vector
Displacement (um)	Cell 1	Cell 2	Cell 3	Cell 4	Cell 5	Cell 6	Cell 7	Cell 8	Cell 9	Cell 10	Cell 11	Cell 12	Cell 13	Cell 14	Cell 15
0.4	0	0	0	0	0	0	0	0	0	0	0	0	0	0	0
0.8	0	0	0	0	0	0	0	0	0	0	0	0	0	0	0
1.2	0	0	0	0	0	0	0	0	0	0	0	0	0	0	0
1.6	0	0	0	0	0	0	0	0	0	0	0	0	0	0	0
2	0	0	0	0	0	0	0	0	0	0	0	0	0	0	0
2.4	0	0	0	0	0	0	0	0	0	0	0	0	0	0	0
2.8	0	0	0	0	0	0	0	0	0	0	0	0	0	0	0
3.2	0	0	0	0	0	0	0	0	0	0	0	0	0	0	0
3.6	0	0	0	0	0	0	0	0	0	0	0	0	0	0	0
4	0	0	0	0	0	0	0	0	0	0	0	0	0	0	0
4.4	0	0	0	0	0	0	0	0	0	0	0	0	0	0	0
4.8	0	0	0	0	0	0	0	0	0	0	0	0	0	0	0
5.2		0	0	0	0	0	0	0	0	0	0	0	0	0	0

## Sheet: fig 1e
Tau inactivation (ms) - PIEZO2
Cell 1	Cell 2	Cell 3	Cell 4	Cell 5	Cell 6	Cell 7	Cell 8	Cell 9	Cell 10	Cell 11	Cell 12	Cell 13	Cell 14	Cell 15	Cell 16	Cell 17	Cell 18	Cell 19	Cell 20	Cell 21	Cell 22	Cell 23	Cell 24	Cell 25	Cell 26	Cell 27	Cell 28	Cell 29	Cell 30	Cell 31	Cell 32	Cell 33	Cell 34	Cell 35
2.43916	1.84669	2.4393	1.60069	1.88908	2.55165	1.64996	3.62143	2.17725	2.20107	1.83182	3.29893	1.9614	2.28917	1.46142	5.45246	2.17641	1.91884	1.28921	2.34628	3.93781	5.38502	7.11843	3.34017	1.90633	2.06658	1.13908	3.18375	1.67169	1.5683	1.6438	2.97269	1.63891	1.40789	1.53419
Tau inactivation (ms) - P2IDR1
Cell 1	Cell 2	Cell 3	Cell 4	Cell 5	Cell 6	Cell 7	Cell 8	Cell 9	Cell 10
2.41538	1.62116	1.98246	5.2799	1.53063	1.60139	1.35607	2.74907	2.03513	3.92993
Tau inactivation (ms) - P2IDR2
Cell 1	Cell 2	Cell 3	Cell 4	Cell 5	Cell 6	Cell 7	Cell 8	Cell 9
2.09082	1.50427	1.6934	2.26168	1.58615	1.2219	2.61679	1.44974	2.54106
Tau inactivation (ms) - P2IDR3
Cell 1	Cell 2	Cell 3	Cell 4	Cell 5	Cell 6	Cell 7	Cell 8	Cell 9	Cell 10	Cell 11	Cell 12	Cell 13	Cell 14	Cell 15	Cell 16
2.17527	2.31292	2.06117	1.55128	0.845089	1.46975	1.88615	1.78301	1.68811	1.93217	2.18039	2.13719	2.16801	1.5564	1.06856	2.10215
Tau inactivation (ms) - P2IDR4
Cell 1	Cell 2	Cell 3	Cell 4	Cell 5	Cell 6	Cell 7	Cell 8	Cell 9	Cell 10	Cell 11	Cell 12	Cell 13	Cell 14	Cell 15	Cell 16	Cell 17	Cell 18	Cell 19
1.73445	1.31768	1.52127	2.38895	3.31048	5.1	3.09407	2.1827	4.99874	1.78408	1.47559	4.12898	1.8453	1.03842	1.50357	2.24585	1.13572	1.70541	2.13382
Tau inactivation (ms) - P2IDR5
Cell 1	Cell 2	Cell 3	Cell 4	Cell 5	Cell 6	Cell 7	Cell 8	Cell 9	Cell 10	Cell 11	Cell 12	Cell 13	Cell 14	Cell 15	Cell 16	Cell 17	Cell 18	Cell 19	Cell 20	Cell 21	Cell 22
4.10979	2.1233	2.98235	6.13435	2.98311	2.41308	7.29677	1.22916	3.43822	2.17881	5.00622	1.94568	2.65509	1.88619	1.22502	1.73384	5.35178	2.43305	4.77786	1.2898	2.45278	1.86661
Tau inactivation (ms) - P2IDR6
Cell 1	Cell 2	Cell 3	Cell 4	Cell 5	Cell 6	Cell 7	Cell 8	Cell 9
3.14277	1.51112	1.39629	1.4827	1.97617	2.93941	3.87886	1.93815	2.34573
Tau inactivation (ms) - P2IDR7
Cell 1	Cell 2	Cell 3	Cell 4	Cell 5	Cell 6	Cell 7	Cell 8	Cell 9	Cell 10	Cell 11	Cell 12	Cell 13	Cell 14	Cell 15	Cell 16	Cell 17	Cell 18
2.18384	2.49136	2.52905	1.99024	7.1328	3.75116	2.19358	1.47299	4.15266	1.62726	1.9659	2.69744	2.44218	1.17284	1.98229	2.83607	2.00991	1.98758

## Sheet: fig 1g
Velocity - I 0.25um.ms-1 / I 1um.ms-1 - PIEZO2
Cell 1	Cell 2	Cell 3	Cell 4	Cell 5	Cell 6	Cell 7	Cell 8	Cell 9	Cell 10	Cell 11	Cell 12	Cell 13	Cell 14	Cell 15	Cell 16	Cell 17	Cell 18	Cell 19	Cell 20	Cell 21	Cell 22	Cell 23	Cell 24	Cell 25	Cell 26	Cell 27	Cell 28	Cell 29	Cell 30	Cell 31	Cell 32	Cell 33	Cell 34	Cell 35
0.493	0.372	0.421	0.606	0.351	0.13	0.363	0.586	0.649	0.622	0.67	0.716	0.325	0.503	0.353	0.267	0.368	0.387	0.568	0.716	0.364	0.159	0.619	0.475	0.658	0.282	0.385	0.144	0.398	0.416	0.334	0.0843	0.282	0.623	0.306
Velocity - I 0.25um.ms-1 / I 1um.ms-1 - P2IDR1
Cell 1	Cell 2	Cell 3	Cell 4	Cell 5	Cell 6	Cell 7	Cell 8	Cell 9
0.62	0.177	0.525	0.309	0.356	0.518	0.278	0.419	0.499
Velocity - I 0.25um.ms-1 / I 1um.ms-1 - P2IDR2
Cell 1	Cell 2	Cell 3	Cell 4	Cell 5	Cell 6	Cell 7	Cell 8	Cell 9	Cell 10	Cell 11	Cell 12	Cell 13	Cell 14	Cell 15	Cell 16
0.161	0.201	0.48	0.24	0.105	0.119	0.0295	0.196	0.141	0.314	0.145	0.204	0	0.558	0.135	0.279
Velocity - I 0.25um.ms-1 / I 1um.ms-1 - P2IDR3
Cell 1	Cell 2	Cell 3	Cell 4	Cell 5	Cell 6	Cell 7	Cell 8	Cell 9	Cell 10	Cell 11
0.59	0.402	0.457	0.665	0.145	0.267	0.519	0.179	0.225	0.659	0.766
Velocity - I 0.25um.ms-1 / I 1um.ms-1 - P2IDR4
Cell 1	Cell 2	Cell 3	Cell 4	Cell 5	Cell 6	Cell 7	Cell 8	Cell 9
0.173	0.212	0.278	0.496	0.4	0.681	0.509	0.355	0.312
Velocity - I 0.25um.ms-1 / I 1um.ms-1 - P2IDR5
Cell 1	Cell 2	Cell 3	Cell 4	Cell 5	Cell 6	Cell 7	Cell 8	Cell 9	Cell 10	Cell 11	Cell 12	Cell 13	Cell 14	Cell 15	Cell 16	Cell 17	Cell 18	Cell 19	Cell 20	Cell 21	Cell 22
0.636	0.365	0.496	0.45	0.219	0.501	0.208	0.347	0.55	0.367	0.393	0.719	0.307	0.47	0.521	0.116	0.425	0.583	0.699	0.416	0	0.437
Velocity - I 0.25um.ms-1 / I 1um.ms-1 - P2IDR6
Cell 1	Cell 2	Cell 3	Cell 4	Cell 5	Cell 6	Cell 7	Cell 8	Cell 9	Cell 10
0.179	0.415	0.26	0.433	0.172	0.298	0.734	0.41	0.287	0.11
Velocity - I 0.25um.ms-1 / I 1um.ms-1 - P2IDR7
Cell 1	Cell 2	Cell 3	Cell 4	Cell 5	Cell 6	Cell 7	Cell 8	Cell 9	Cell 10
0.31	0.319	0.248	0.405	0.444	0.147	0.185	0.35	0.158	0.356

## Sheet: fig 2b
		Proportion responders stretch
		PIEZO2	Empty Vec.	IDR1del	IDR2del	IDR3del	IDR4del	IDR5del	IDR6del	IDR7del
	Total cell	38	18	19	18	20	42	22	21	19
	Responder	8	0	9	8	4	25	10	6	4
	Proportion (%)	21	0	47	44	20	60	45	29	21

## Sheet: fig 2c
Pressure response (AUC)
	PIEZO2
Pressure	Cell1	Cell2	Cell3	Cell4	Cell5	Cell6	Cell7	Cell8	Cell9	Cell10	Cell11	Cell12	Cell13	Cell14	Cell15	Cell16	Cell17	Cell18	Cell19	Cell20	Cell21	Cell22	Cell23	Cell24	Cell25	Cell26	Cell27	Cell28	Cell29	Cell30	Cell31	Cell32	Cell33	Cell34	Cell35	Cell36	Cell37	Cell38
-20	0.9103	4.3	0.416	0.163	0.00147	0.122	1.87	0.0208	0.0646	-0.000893	-0.00266	0.0064	0.021	0.0221	0.0298	0.00699	-0.000328	0.000615	0	0.00104	-0.00846	0.402	0.338	0.122	0.311	0.00876	0.00605	0.992	0.272	-0.0407	0.0326	0.422	7.27	0	0.0161	0.00166	0.988	-0.000647
-40	3.576	1.2	1.2	0.631	0.415	2.03	0.571	0.027	0.0005559	0.00028	0.23	0.002	0.85	0.00335	-0.000146	0.00178	0.00484	0.00167	0.017	0.00183	-0.000475	1.46	0.948	2.03	3	0.0246	0.273	0.686	0.197	0.0101	0.0253	0.0337	0	-0.65	0.0319	0.0298	3.99	-0.00118
-60	10.35	0.16	6.13	0.586	1.99	0.338	4.16	0.0836	0.01836	0.15	0.92	0.0024	0.061	0.0771	0.000677	0.0181	0.0727	0.134	0	0.00817	-0.000378	6.24	1.49	0.338		0.841		0.253					0.113	0	0.356	0.671	0.00374	-0.000529
-80	10.81	5.8	9.28	1.06	7.57	0.568	0.563	1.79	0.0001939	0.48		1.4	0.16	0.195	0.00886	2.22	0.00146	5.3	0.0117	0.672	0.00291	3.81	5.19	0.568				1.26					0.00111	-0.000324	1.12	1.83	0.00094	0.00768
	P2IDR1del
Pressure	Cell1	Cell2	Cell3	Cell4	Cell5	Cell6	Cell7	Cell8	Cell9	Cell10	Cell11	Cell12	Cell13	Cell14	Cell15	Cell16	Cell17	Cell18	Cell19
-20	0.7826	0.038	0.31	0.1795	0.3804	0.5088	0.4748	0.00319	0.105	0.0084	0.84	0.00084	-0.000843	-1.3e-05	7e-05	0.00098	0.00033	0.29	-0.00404
-40	0.288	1.1	7.5	0.75	0.2983	0.4341	1.163	0.0909	0.0381	0.044	0.85	-0.000201	-5.87e-05	-0.0177	7.1e-05	0.0065	0	0.11	0.0013
-60	5.553	0.82	10	2.03	1.773	1.695	5.561	0.844	0.0456	5.6	0.83	0	0.00052	0.18	0	1.1	0.00018	0.0012	0.37
-80	11.4	1	14	4.705	4.601	3.38	6.257	2.48	0.202	4.8	0.39	0.0012	0.00058	0.00075	2	0.036	0.00078	0.0041	0.13
	P2IDR2del
Pressure	Cell1	Cell2	Cell3	Cell4	Cell5	Cell6	Cell7	Cell8	Cell9	Cell10	Cell11	Cell12	Cell13	Cell14	Cell15	Cell16	Cell17	Cell18
-20	0.258	0.868	0.0086	0.0656	0.144	0.125	0.398	0.362	-0.000617	0.124	-0.000225	0.0402	0.00203	-0.000822	0.000257	-0.00088	0.000169	0.000801
-40	0.465	0.192	2.98	0.0767	1.71	4.37	2.45	1.13	-0.000559	0.035	-0.00027	0.204	0.000133	-0.0236	0.0501	0.0944	-0.000945	0.0188
-60	0.117	5.69	3.73	0.821	5.58	3.88	6.99	2.74	0.0045	-0.000272	-4.43e-05		0.181	0.000232	0.00268	0.0156	0.0374	0.887
-80	0.488	23.4	7.19	1.21	5.4	6.46		4.36	0.24	-0.000386	-0.000339		0.652	-0.0078	0.0828	0.0455		0.17
	P2IDR3del
Pressure	Cell1	Cell2	Cell3	Cell4	Cell5	Cell6	Cell7	Cell8	Cell9	Cell10	Cell11	Cell12	Cell13	Cell14	Cell15	Cell16	Cell17	Cell18	Cell19	Cell20
-20	22.3	3.06	2.6	-0.000564	-0.000148	-0.00174	-0.00201	-0.000188	0.000417	0	0.0496	-0.00231	0.00117	-0.0203	-0.00133	0.00207	0	0	0.296	0.00064
-40	26.5	7.86	6.56	0.00211	0.00268	0.0128	-0.00212	0.00461	-0.00096252	0	0.073	-0.0118	0.09	-0.0363	0.000909	0.7	0	0.0608	-0.085512	0.00369
-60	35	4.87	12.2	0.327	-0.00122	0.0193	-0.00043	0.186	0.0161	-2.21	0.0677	-0.0206	0.00399	-0.00941	0.0272	0.33	0	-0.00165	0.0158	0.0978
-80	27.3	12.1	8.74	0.0739	0.00872	0.19	-0.000153		0.142	0.23	-0.0204	-0.00844	0.457	-0.0109	0	0	0	-0.00411	1.2	0.354
	P2IDR4del
Pressure	Cell1	Cell2	Cell3	Cell4	Cell5	Cell6	Cell7	Cell8	Cell9	Cell10	Cell11	Cell12	Cell13	Cell14	Cell15	Cell16	Cell17	Cell18	Cell19	Cell20	Cell21	Cell22	Cell23	Cell24	Cell25	Cell26	Cell27	Cell28	Cell29	Cell30	Cell31	Cell32	Cell33	Cell34	Cell35	Cell36	Cell37	Cell38	Cell39	Cell40	Cell41	Cell42
-20	1.171	0.346	2.17	0.706	2.42	3.36	3.05	10.4	2.74	5.73	0.0177	0.0263	4.36	1.42	0.251	3.28	1.67	0.449	1.37	0.132	0.2234	0.9	0.0781	0.206	0.479	-0.000953	-0.000698	0.678	0.077	0.0162	-8.04e-05	0.000296	0.0217	0.7	-0.000279	0	0.00134	0.0165	-0.000658	-0.0325	-0.0112	0.0051
-40	0.6436	3.31	6.37	0.279	4.67	6.69	2.46	18.5	12.8	8.37	0.0979	0.283	9.13	2.02	1.77	11.4	4.74	0.889	2.42	0.181	0.1022	1.81	0.0953	1.75	2.66	0.00241	-0.000175	0.157	0.179	0.000653	0.0347	0.0171	0.0428	0.0709	-0.000206	0.08	-0.00274	0.722	-0.00038	0.00103	0.0568	0.00139
-60	2.744	4.4	10.4	1.17	12.8	9.45	12.5		15.6	23.2		2.17	17.5	1.98	2.7	17.7		4.8	1.18	1.05	1.132	1.72	0.715	1.26	6.23	-0.000448	0.000475	0.314	0.000263	0.278	0.0724	0.0958	0.00364		0.00521	0.00252	0.00506	0.793	0.000868	0.0037	0.0472	0.0466
-80	5.729	10	16.4	1.67	25.1	11.6	22.6		18.6	30.8		12.3	25.5	7.49	7.77	24.4		7.71	4.21	1.01	1.666	6.45	1.89	1.94	11.8	-0.000865	0.159	0.604	0.000222		0.00344	0.0286	6.25		0.00229	0.00833	0.00496	2.3		0.32	0.284	0.00939
	P2IDR5del
Pressure	Cell1	Cell2	Cell3	Cell4	Cell5	Cell6	Cell7	Cell8	Cell9	Cell10	Cell11	Cell12	Cell13	Cell14	Cell15	Cell16	Cell17	Cell18	Cell19	Cell20	Cell21	Cell22
-20	0.0757	1.09	1.81	0.209	0.0362	0.211	2.44	1.91	0.634	0.909	-0.000397	0.0277	-0.000541	-0.00016	0.032	0	-0.00226	0.0524	0.0662	0	0.0139	0.000289
-40	0.0704	1.45	4.37	0.474	0.364	0.266	0.953	0.386	0.122	2.35	-0.000118	-0.00136	-0.0017	-9.88e-05	0.0051	0.0873	0.0767	0.00843	0.106	-0.000468	0.32	-0.00013
-60	0.021	1.03	6.41	0.605	0.49	1.58	3.63	3.49	0.0857	4.46	9.77e-05	0.0429	0.639	-0.000148	0.192	0	0.00473	0.655	0.000419	0.668	0.652	0.000823
-80	3.54	1.07	11.3	1.62	0.515	0.282	1.87	13.6	0.198	2.46	0.000406		0.00777	0.00296	0.0541	0.879	0.00122		0.0207	0.00865		0.04
	P2IDR6del
Pressure	Cell1	Cell2	Cell3	Cell4	Cell5	Cell6	Cell7	Cell8	Cell9	Cell10	Cell11	Cell12	Cell13	Cell14	Cell15	Cell16	Cell17	Cell18	Cell19	Cell20	Cell21
-20	0.0169	2.41	0.735	3.28	0.00759	0.335	0.0964	-0.000542	-0.00314	0.00541	-0.00129	0.647	0.00565	0.00047	0.0107	-0.000325	0.287	0.000428	-0.000303	-0.128	-0.000131
-40	0.189	6.27	0.259	0.569	0.0134	0.245	0.00121	0.874	7.49e-05	0.184	1.78e-05	0.000118	-0.000843	0.0432	0.00169	0.00261	0.00951	-0.00169	-0.000352	-0.0295	0.0003
-60	0.341	12.4	1.69	3.74	0.0269	0.948	-0.000554	0	-0.000858	0.372	0.000293	-0.00096	0.0755	0.00311	-0.000498	-0.000449	0.082	-0.000198	0.00056	0	-8.91e-05
-80	0.57	18.2	0.822	13.8	0.667		0.000979	-0.000144	-0.000213	1.11	0.0573	0.0659	0.00855		0.000106	-0.000464	0.321	-0.000105	-0.000349	0.00928	2.47e-05
	P2IDR7del
Pressure	Cell1	Cell2	Cell3	Cell4	Cell5	Cell6	Cell7	Cell8	Cell9	Cell10	Cell11	Cell12	Cell13	Cell14	Cell15	Cell16	Cell17	Cell18	Cell19
-20	0.304	0.467	4.04	0.938	0.0251	-0.00197	6.2e-05	0.00053	0.0899	1.61	0.0204	-0.0216	-2.77	1.46	-0.00281	1.26	-0.152	2.81e-05	-0.00197
-40	2.22	1.59	10.3	7.2	0.000295	0.000586	0.00262	-0.000125	4.1	0.0206	-0.000814	0.0952	-1.76	0.399	-1.36e-05	0.125	-0.237	0.000369	0.00971
-60	2.7	2.07	16.9	16.9	0.62	0.171	0.893	0.00803	0.463	0.172	1.08	0.0603	-1.24	0.0313	0.00265	0.00063	-0.00257	0.000504	0.000355
-80	4.25	2.09	26.7	32.4	0.00505	0.0548	0.435	0.0296	0.127		4.1	0.135	-0.0672	0.637		0.362	0.171	0.00117	1.89
	Empty vector
Pressure	Cell1	Cell2	Cell3	Cell4	Cell5	Cell6	Cell7	Cell8	Cell9	Cell10	Cell11	Cell12	Cell13	Cell14	Cell15	Cell16	Cell17	Cell18
-20	0	0	0	0	0	0	0	0	0	0	0	0	0	0	0	0	0	0
-40	0	0	0	0	0	0	0	0	0	0	0	0	0	0	0	0	0	0
-60	0	0	0	0	0	0	0	0	0	0	0	0	0	0	0	0	0	0
-80	0	0	0	0	0	0	0	0	0	0	0	0	0	0	0	0	0	0

## Sheet: fig 2e
PIEZO2
Peaks Gauss fit difference (single cell)	-120	-100	-80	-60	-40
files	diff Gaussian fit	diff Gaussian fit	diff Gaussian fit	diff Gaussian fit	diff Gaussian fit
Cell1	-2.1586e-12	-1.70656e-12	-1.12529e-12	-7.60544e-13	-3.95442e-13
Cell2	-2.31984e-12	-1.40715e-12	-1.02691e-12	-5.3653e-13	-3.87389e-13
Cell3	-2.48493e-12	-2.00392e-12	-1.0677e-12	-8.1618e-13	-5.60411e-13
Cell4	-2.27961e-12	-1.84469e-12	-1.02643e-12	-8.56429e-13	-5.26559e-13
Cell5	-2.30823e-12	-1.76274e-12	-1.25188e-12	-7.82028e-13	-4.66954e-13
P2IDR1
Peaks Gauss fit difference (single cell)	-120	-100	-80	-60	-40
files	diff Gaussian fit	diff Gaussian fit	diff Gaussian fit	diff Gaussian fit	diff Gaussian fit
Cell1	-2.34e-12	-1.61e-12	-8.35e-13	-5.21e-13	-4.32e-13
Cell2	-2.02e-12	-1.66e-12	-1.08e-12	-7.82e-13	-6.15e-13
Cell3	-2.67e-12	-1.78e-12	-1.35e-12	-8.14e-13	-8.15e-13
Cell4	-2.34e-13	-1.54e-12	-9.33e-13	-7.42e-13	-4.95e-13
Cell5	-2.56e-12	-1.63e-12	-1.29e-12	-5.23e-13	-4.94e-13
P2IDR2
Peaks Gauss fit difference (single cell)	-120	-100	-80	-60	-40
files	diff Gaussian fit	diff Gaussian fit	diff Gaussian fit	diff Gaussian fit	diff Gaussian fit
Cell1	-2.5425e-12	-1.8091e-12	-1.1241e-12	-5.112e-13	-2.8996e-13
Cell2	-2.4177e-12	-1.2742e-12	-9.713e-13	-3.3889e-13	-4.5379e-13
Cell3	-2.3906e-12	-1.4629e-12	-1.225e-12
P2IDR3
Peaks Gauss fit difference (single cell)	-120	-100	-80	-60	-40
files	diff Gaussian fit	diff Gaussian fit	diff Gaussian fit	diff Gaussian fit	diff Gaussian fit
Cell1	-3.61846e-12	-2.91343e-12	-2.24009e-12	-1.40236e-12	-1.06452e-12
Cell2	-3.62761e-12	-3.02624e-12	-2.33996e-12	-1.58385e-12	-9.98857e-13
Cell3	-3.75489e-12	-2.82843e-12	-1.86576e-12	-1.42384e-12	-1.07834e-12
Cell4	-3.83993e-12	-3.32532e-12	-2.08009e-12	-1.55349e-12	-1.13367e-12
P2IDR4
Peaks Gauss fit difference (single cell)	-120	-100	-80	-60	-40
files	diff Gaussian fit	diff Gaussian fit	diff Gaussian fit	diff Gaussian fit	diff Gaussian fit
Cell1	-2.66639e-12	-1.72498e-12	-1.32521e-12	-1.16308e-12	-5.20769e-13
Cell2	-1.92964e-12	-1.58795e-12	-1.24147e-12	-6.7943e-13	-4.698e-13
Cell3	-2.21511e-12	-2.23342e-12	-1.18417e-12	-7.6945e-13	-5.65876e-13
Cell4	-2.57919e-12	-2.35945e-12	-1.73504e-12	-9.3375e-13	-6.9484e-13
Cell5	-2.25384e-12	-1.95073e-12	-1.12532e-12	-7.0955e-13	-4.11413e-13
Cell6	-2.49389e-12	-1.45481e-12	-9.1148e-13	-8.2324e-13	-4.36002e-13
Cell7	-2.48264e-12	-1.49234e-12	-1.12565e-12	-8.14729e-13	-6.78703e-13
P2IDR5
Peaks Gauss fit difference (single cell)	-120	-100	-80	-60	-40
files	diff Gaussian fit	diff Gaussian fit	diff Gaussian fit	diff Gaussian fit	diff Gaussian fit
Cell1	-2.244e-12	-1.9029e-12	-1.0607e-12	-6.2947e-13	-5.131e-13
Cell2	-2.3903e-12	-1.9195e-12	-9.9998e-13	-8.736e-13	-5.6655e-13
Cell3	-2.2754e-12	-1.5013e-12	-8.6234e-13	-6.3135e-13	-6.3272e-13
Cell4	-2.6168e-12	-1.708e-12	-1.151e-12	-8.0076e-13	-4.8136e-13
Cell5	-2.2127e-12	-1.7882e-12	-1.0383e-12	-9.1004e-13	-6.1386e-13
P2IDR6
Peaks Gauss fit difference (single cell)	-120	-100	-80	-60	-40
files	diff Gaussian fit	diff Gaussian fit	diff Gaussian fit	diff Gaussian fit	diff Gaussian fit
Cell1	-2.4339e-12	-1.8129e-12	-1.3028e-12	-8.9146e-13	-5.0127e-13
Cell2	-1.777e-12	-1.26406e-12	-1.061e-12	-6.6057e-13	-3.169e-13
P2IDR7
Peaks Gauss fit difference (single cell)	-120	-100	-80	-60	-40
files	diff Gaussian fit	diff Gaussian fit	diff Gaussian fit	diff Gaussian fit	diff Gaussian fit
Cell1	-2.54993e-12	-1.84001e-12	-1.29841e-12	-9.0897e-13	-8.0877e-13
Cell2	-2.05374e-12	-1.92763e-12	-1.51824e-12	-9.65092e-13	-6.07949e-13
Cell3	-2.26881e-12	-1.75481e-12	-1.2131e-12	-5.79045e-13	-5.9658e-13
Cell4	-2.03816e-12	-1.51318e-12	-1.27278e-12	-7.06529e-13	-5.32214e-13

## Sheet: fig 2f
	PIEZO2	P2IDR1	P2IDR2	P2IDR3	P2IDR4	P2IDR5	P2IDR6	P2IDR7
Conductance	22.36	24.53	29.01	33.11	24.27	23.68	23.93	21.35
	23.68	18.44	24.32	33.5	19.14	23.47	17.62	19.55
	25.18	23.38	29.14	33.74	23.81	20.78		23.1
	22.47	22.44		35.92	25.97	25.89		18.65
	23.32	18.86			24.63	20.38
					23.74
					21.43

## Sheet: fig 3b
PIEZO2
	Velocity - Imec / Imec 1um.ms-1 - PIEZO2
Stim. Velocity (um/ms)	Cell 1	Cell 2	Cell 3	Cell 4	Cell 5	Cell 6	Cell 7	Cell 8	Cell 9	Cell 10	Cell 11	Cell 12	Cell 13	Cell 14	Cell 15	Cell 16	Cell 17	Cell 18	Cell 19	Cell 20	Cell 21	Cell 22	Cell 23	Cell 24	Cell 25	Cell 26	Cell 27	Cell 28	Cell 29	Cell 30	Cell 31	Cell 32	Cell 33	Cell 34	Cell 35
1	1.01	0.999	1	0.991	1	1.02	1	0.993	1.02	1.01	0.999	0.984	1.03	1.01	0.986	0.969	1.04	1.04	1.02	0.991	1.02	1	1.02	1.02	0.975	1.05	0.998	0.984	1.02	1.02	1.03	0.991	1.03	1.01	0.974
0.75	0.921	0.907	1.05	0.963	0.892	0.732	0.525	0.965	0.896	1.05	1.04	0.999	1.06	0.851	0.798	0.866	0.899	0.929	0.894	1.01	0.727	0.93	0.822	1.05	1.02	0.889	0.764	1.28	0.892	0.773	0.808	0.644	1.03	0.934	0.516
0.5	0.816	0.719	0.5	0.501	0.726	0.497	0.396	0.766	0.88	0.965	0.813	0.801	0.601	0.49	0.682	0.397	0.799	0.793	0.796	0.809	0.578	0.531	0.801	0.818	0.805	0.586	0.596	0.42	0.795	0.689	0.526	0.308	0.388	0.582	0.532
0.25	0.493	0.372	0.421	0.606	0.351	0.13	0.363	0.586	0.649	0.622	0.67	0.716	0.325	0.503	0.353	0.267	0.368	0.387	0.568	0.716	0.364	0.159	0.619	0.475	0.658	0.282	0.385	0.144	0.398	0.416	0.334	0.0843	0.282	0.623	0.306
0.125	0.252	0.199	0.144	0.342	0.077	0	0.22	0.306	0.585	0.19	0.409	0.436	0.126	0.208	0.139	0.0827	0.248	0.222	0.306	0.466	0.144	0	0.382	0.323	0.36	0.261	0.274	0	0.117	0.194	0.11	0	0	0.33	0.144
0.0625	0.142	0.0926	0.0566	0.306	0.0893	0	0.191	0.189	0.265	0.118	0.229	0.238	0.0479	0.101	0.0831	0.0607	0.0986	0.108	0.245	0.263	0.123	0	0.289	0.0373	0.203	0.248	0.0462	0	0.0902	0.115	0.0645	0	0	0.25	0.0619
0.025	0.166	0.113	0.0597	0.309	0.103	0	0.19	0.183	0.279	0.0883	0.209	0.231	0.0438	0.146	0.079	0.0719	0.12	0.118	0.257	0.292	0.0853	0	0.328	0.0318	0.242	0.154	0.064	0	0.0963	0.175	0.0727	0	0	0.283	0
0.0125	0.181	0.124	0.0481	0.293	0.145	0	0.202	0.159	0.314	0.0375	0.229	0.247	0.0435	0.167	0.0714	0.072	0.107	0.128	0.283	0.318	0.101	0	0.378	0.0268	0.253	0.254	0.0559	0	0.102	0.165	0.061	0.0153	0	0.284	0
PIEZO1
	Velocity - Imec / Imec 1um.ms-1 - PIEZO1
Stim. Velocity (um/ms)	Cell 1	Cell 2	Cell 3	Cell 4	Cell 5	Cell 6	Cell 7	Cell 8	Cell 9	Cell 10	Cell 11	Cell 12	Cell 13	Cell 14	Cell 15	Cell 16	Cell 17	Cell 18	Cell 19	Cell 20	Cell 21	Cell 22	Cell 23	Cell 24	Cell 25	Cell 26
1	1	0.989	1.02	1.05	1.01	0.993	0.955	0.944	1.06	1.02	1.03	1.06	0.916	0.936	0.96	0.913	0.879	0.932	0.899	0.918	1.01	1.04	1.11	0.87	0.971	0.825
0.75	0.92	0.918	0.906	0.119	1.54	0.939	0.943	1.64	0.306	0.445	1.13	0.418	0.18	1.66	1.32	1.44	1.18	0.14	0.843	0	1.19	0.813	1.16	0.756	1.68	1.3
0.5	0.467	0.416	0.796	0	0.255	0.281	0.584	0	0.107	0.0741	0.597	0.222	0	0.192	0.225	0	0.183	0.00668	0.254	0	0.32	0.569	0.291	0.148	0.253	0.0474
0.25	0.437	0.161	0.244	0.0134	0.206	0.0305	0.603	0	0.0507	0.0481	0.204	0.0333	0.011	0.145	0.0888	0.0586	1.05	0	0.147	0	0.0155	0.395	0.202	0.123	0.101	0.0928
0.125	0.324	0.102	0.0499	0	0	0.0254	0.285	0.0577	0	0	0	0.0146	0	0	0.0165	0	0.453	0	0.0429	0	0.0265	0.19	0.0289	0	0	0.0549
0.0625	0.262	0.0285	0.0585	0.0192	0.0336	0.0217	0.142	0	0	0.0105	0	0.0144	0	0	0	0	0.495	0	0.0181	0	0	0.109	0	0	0	0
0.025	0.252	0.0525	0.107	0.0372	0.0226	0	0.153	0.039	0	0.0134	0.031	0.013	0	0	0	0.0992	0.658	0	0.0169	0	0	0.154	0	0	0	0
0.0125	0.305	0.0548	0.122	0.0965	0.0304	0	0.172	0.0414	0	0.0341	0	0.019	0.00982	0	0	0	0.0122	0	0.00774	0	0	0.185	0	0	0	0
P2IDR2
	Velocity - Imec / Imec 1um.ms-1 - P2IDR2
Stim. Velocity (um/ms)	Cell 1	Cell 2	Cell 3	Cell 4	Cell 5	Cell 6	Cell 7	Cell 8	Cell 9	Cell 10	Cell 11	Cell 12	Cell 13	Cell 14	Cell 15	Cell 16
1	0.99	0.999	1.01	1.01	0.978	0.984	1.01	1.07	1.03	1.04	1.12	0.888	0.88	1.16	0.99	0.873
0.75	0.813	0.96	0.908	0.898	1.22	0.746	1.14	0.64	1.06	1.12	0.417	1.27	0.814	1.1	0.939	0.599
0.5	0.488	0.69	0.79	0.713	0.223	0.528	0.144	0.118	0.232	0.235	0.29	0.358	0.0934	0.494	0.448	0.429
0.25	0.161	0.201	0.48	0.24	0.105	0.119	0.0295	0.196	0.141	0.314	0.145	0.204	0	0.558	0.135	0.279
0.125	0	0.0425	0.185	0.041	0.0588	0.129	0	0.0559	0.0327	0.0475	0.185	0.0331	0.0416	0.126	0	0.116
0.0625	0.0547	0.0271	0.118	0.0337	0.0274	0	0	0.055	0	0	0	0.0192	0	0	0	0.0579
0.025	0.0593	0.0401	0.144	0.0463	0	0	0.0195	0.0449	0	0	0	0	0.0439	0	0	0.0679
0.0125	0.0935	0.0483	0.121	0.062	0	0	0	0.0302	0	0	0	0	0	0	0	0.0784
P1-IDR2P2
	Velocity - Imec / Imec 1um.ms-1 - P1-IDR2P2
Stim. Velocity (um/ms)	Cell 1	Cell 2	Cell 3	Cell 4	Cell 5	Cell 6	Cell 7	Cell 8	Cell 9	Cell 10
1	0.998	1.01	0.989	0.985	1.01	1.04	1.02	0.981	0.96	1.03
0.75	0.148	0.934	0.893	0.834	0.864	0.86	0.874	0.973	0.533	0.929
0.5	0	0.637	0.718	0.402	0.322	0.722	0.536	1.02	0.225	0.833
0.25	0	0.565	0.65	0.391	0.295	0.548	0.445	1.09	0.0651	0.601
0.125	0	0.278	0.417	0.0872	0.0265	0.287	0.173	0.951	0	0.462
0.0625	0	0.195	0.305	0.0323	0.00677	0.213	0.0924	0.73	0.0791	0.384
0.025	0	0.205	0.283	0.0536	0	0.245	0.111	0.744	0.12	0.375
0.0125	0	0.194	0.297	0.0363	0	0.222	0.114	0.791	0.145	0.457

## Sheet: fig 3d
	P2IDR3	P2IDR3-LatPlug
Conductance	35.52	33.45
	36.54	30.65
	34.39	40.4
	35.16
	36.87

[truncated: 45 more sheets: fig 4b, fig 4c, fig 4d, fig 4e, fig 4f, fig 4g, fig 4j, fig 4k, fig 4l, fig 5b, fig 5c, fig 5d, Fig5e, Fig5f, Fig5g, Fig5h, fig 6b, fig 6c, Supp fig 3a, Supp fig 3b …]
