# Supplementary material for: Intrinsically disordered intracellular domains control key features of the mechanically-gated ion channel PIEZO2
Source: Nat Commun. 2022 Mar 15;13:1365. doi: 10.1038/s41467-022-28974-6 (PMC8924262; doi:10.1038/s41467-022-28974-6)
Supplement: Supplementary file 7 — Source Data [file 41467_2022_28974_MOESM7_ESM.zip › Statistics.xlsx]

## Sheet: Fig1.d
				Displacement-response curves
			Displacement (um)	2.4	2.8	3.2	3.6	4	4.4	4.8	5.2
		Kruskal-Wallis	P value	<0.0001	<0.0001	<0.0001	<0.0001	<0.0001	<0.0001	<0.0001	<0.0001
			Exact or approximate P value?	Approximate	Approximate	Approximate	Approximate	Approximate	Approximate	Approximate	Approximate
			P value summary	****	****	****	****	****	****	****	****
			Do the medians vary signif. (P < 0.05)?	Yes	Yes	Yes	Yes	Yes	Yes	Yes	Yes
			Number of groups	8	8	8	8	8	8	8	8
			Kruskal-Wallis statistic	40.31	50.37	55.19	55.48	53.89	52.97	47.03	40.11
			Number of treatments (columns)	8	8	8	8	8	8	8	8
			Number of values (total)	138	138	136	135	135	130	119	108
		Dunn's Multiple comp.	PIEZO2 vs. P2IDR1	0.9999	0.9999	0.9999	0.9999	0.9999	0.9999	0.9999	0.3579
			PIEZO2 vs. P2IDR2	0.9999	0.9999	0.9999	0.9999	0.9999	0.9999	0.9999	0.9505
			PIEZO2 vs. P2IDR3	0.9999	0.521	0.1144	0.0239	0.0232	0.0054	0.0186	0.0098
			PIEZO2 vs. P2IDR4	0.0616	0.3031	0.7565	0.9999	0.9999	0.9999	0.9999	0.8608
			PIEZO2 vs. P2IDR5	7.14e-07	3.48e-07	2.43e-07	1.27e-06	2.226e-06	2.0283e-05	0.000137564	4.1122e-05
			PIEZO2 vs. P2IDR6	0.0197	0.083	0.2414	0.8484	0.9999	0.9999	0.9999	0.7617
			PIEZO2 vs. P2IDR7	0.9999	0.9999	0.9999	0.9999	0.9999	0.9999	0.9999	0.5673

## Sheet: Fig1.e
				Tau inactivation
		Kruskal-Wallis	P value	0.1531
			Exact or approximate P value?	Approximate
			P value summary	ns
			Do the medians vary signif. (P < 0.05)?	No
			Number of groups	8
			Kruskal-Wallis statistic	10.68
			Number of treatments (columns)	8
			Number of values (total)	138
		Dunn's Multiple comp.	PIEZO2 vs. P2IDR1	>0.9999
			PIEZO2 vs. P2IDR2	>0.9999
			PIEZO2 vs. P2IDR3	0.6038
			PIEZO2 vs. P2IDR4	>0.9999
			PIEZO2 vs. P2IDR5	>0.9999
			PIEZO2 vs. P2IDR6	>0.9999
			PIEZO2 vs. P2IDR7	>0.9999

## Sheet: Fig1.g
					Velocity
			ANOVA	F	3.771
				P value	0.001
				P value summary	**
				Significant diff. among means (P < 0.05)?	Yes
				R squared	0.188
				ANOVA table	SS	DF	MS	F (DFn, DFd)	P value
				Treatment (between columns)	0.7482	7	0.1069	F (7, 114) = 3.771	P=0.0010
				Residual (within columns)	3.231	114	0.02834
				Total	3.979	121
			Dunnett's Multiple comp.	PIEZO2 vs. P2IDR1	0.9997
				PIEZO2 vs. P2IDR2	0.0002
				PIEZO2 vs. P2IDR3	0.9997
				PIEZO2 vs. P2IDR4	0.9751
				PIEZO2 vs. P2IDR5	0.9997
				PIEZO2 vs. P2IDR6	0.498
				PIEZO2 vs. P2IDR7	0.1549

## Sheet: Fig2.b
				Proportion Stretch-responder
				PIEZO2 vs. P2IDR1		PIEZO2 vs. P2IDR2		PIEZO2 vs. P2IDR3		PIEZO2 vs. P2IDR4		PIEZO2 vs. P2IDR5		PIEZO2 vs. P2IDR6		PIEZO2 vs. P2IDR7
		Fisher's exact test	Data analyzed	P2WT	P2IDR1	P2WT	P2IDR2	P2WT	P2IDR3	P2WT	P2IDR4	P2WT	P2IDR5	P2WT	P2IDR6	P2WT	P2IDR7
			Responder	8	9	8	8	8	4	8	25	8	10	8	6	8	4
			Non responder	30	10	30	10	30	16	30	17	30	12	30	15	30	15
			Total	38	19	38	18	38	20	38	42	38	22	38	21	38	19
			Test	Fisher's exact test		Fisher's exact test		Fisher's exact test		Fisher's exact test		Fisher's exact test		Fisher's exact test		Fisher's exact test
			P value	0.0646		0.1122		>0.9999		0.0006		0.0781		0.5378		>0.9999
			P value summary	ns		ns		ns		***		ns		ns		ns
			One- or two-sided	Two-sided		Two-sided		Two-sided		Two-sided		Two-sided		Two-sided		Two-sided
			Statistically significant (P < 0.05)?	No		No		No		Yes		No		No		No

## Sheet: Fig2.c
				Pressure-response curves
			Displacement	20	40	60	80
		Kruskal-Wallis	P value	0.0569	0.0222	0.0041	0.0043
			Exact or approximate P value?	Approximate	Approximate	Approximate	Approximate
			P value summary	ns	*	**	**
			Do the medians vary signif. (P < 0.05)?	No	Yes	Yes	Yes
			Number of groups	8	8	8	8
			Kruskal-Wallis statistic	13.69	16.34	20.81	20.66
			Number of treatments (columns)	8	8	8	8
			Number of values (total)	199	199	188	174
		Dunn's Multiple comp.	PIEZO2 vs. P2IDR1	0.9578	0.9029	0.3176	0.8065
			PIEZO2 vs. P2IDR2	0.5512	0.9881	0.5983	0.9034
			PIEZO2 vs. P2IDR3	0.0627	0.1335	0.1269	0.054
			PIEZO2 vs. P2IDR4	0.0941	0.0427	0.0427	0.0483
			PIEZO2 vs. P2IDR5	0.7868	0.8441	0.7515	0.7049
			PIEZO2 vs. P2IDR6	0.3557	0.1304	0.054	0.059
			PIEZO2 vs. P2IDR7	0.5044	0.5028	0.8904	0.9367

## Sheet: Fig2.f
				Unitary conductance
		Kruskal-Wallis	P value	0.0069
			Exact or approximate P value?	Approximate
			P value summary	**
			Do the medians vary signif. (P < 0.05)?	Yes
			Number of groups	7
			Kruskal-Wallis statistic	17.74
			Number of treatments (columns)	7
			Number of values (total)	33
		Dunn's Multiple comp.	PIEZO2 vs. P2IDR1	0.987
			PIEZO2 vs. P2IDR2	0.1095
			PIEZO2 vs. P2IDR3	0.0096
			PIEZO2 vs. P2IDR4	0.722
			PIEZO2 vs. P2IDR5	0.8444
			PIEZO2 vs. P2IDR7	0.1926

## Sheet: Fig3.b
						Velocity
			velocity	0.75	0.5	0.25	0.125	0.0625	0.025	0.0125
		Kruskal-Wallis	P value	0.5059	8.1e-08	1.646e-06	4.6406e-05	7.427e-06	8.6363e-05	1.9531e-05
			Exact or approximate P value?	Approximate	Approximate	Approximate	Approximate	Approximate	Approximate	Approximate
			P value summary	ns	****	****	****	****	****	****
			Do the medians vary signif. (P < 0.05)?	No	Yes	Yes	Yes	Yes	Yes	Yes
			Number of groups	4	4	4	4	4	4	4
			Kruskal-Wallis statistic	2.335	35.83	29.64	22.71	26.52	21.41	24.51
			Number of treatments (columns)	4	4	4	4	4	4	4
			Number of values (total)	87	87	87	87	87	87	87
		Dunn's Multiple comp.	PIEZO2 vs. PIEZO1	>0.9999	5e-08	5.694e-06	7.7761e-05	0.0002	0.0039	0.0011
			PIEZO2 vs. P2IDR2	>0.9999	0.00470496	0.00509984	0.0237458	0.0015	0.0036	0.0012
			PIEZO2 vs. PIEZO1-IDR2P2	>0.9999	>0.9999	>0.9999	>0.9999	>0.9999	>0.9999	>0.9999
			PIEZO1 vs. P2IDR2	>0.9999	0.792985	>0.9999	>0.9999	>0.9999	>0.9999	>0.9999
			PIEZO1 vs. PIEZO1-IDR2P2	0.875	0.0218837	0.00759129	0.0379996	0.0105	0.025	0.0196
			P2IDR2 vs. PIEZO1-IDR2P2	>0.9999	0.806736	0.120492	0.36361	0.0166	0.0151	0.0116

## Sheet: Fig3.d
						Unitary conductance
						PIEZO2-IDR3 vs PIEZO-IDR3-LatPlug
				Mann Whitney	P value	0.5714
					Exact or approximate P value?	Exact
					P value summary	ns
					Significantly different (P < 0.05)?	No
					One- or two-tailed P value?	Two-tailed
					Sum of ranks in column A,B	25 , 11
					Mann-Whitney U	5

## Sheet: Fig4.b
					Cluster density
						PIEZO2 vs PIEZO-IDR5
				Unpaired t-test	P value	0.0003
					P value summary	***
					Significantly different (P < 0.05)?	Yes
					One- or two-tailed P value?	Two-tailed
					t, df	t=3.829, df=66
					F test to compare variances
					F, DFn, Dfd	1.896, 33, 33
					P value	0.0706
					P value summary	ns
					Significantly different (P < 0.05)?	No

## Sheet: Fig4.c
							Cluster diameter
							PIEZO2 vs PIEZO-IDR5
					Mann Whitney	P value	0.3152
						Exact or approximate P value?	Exact
						P value summary	ns
						Significantly different (P < 0.05)?	No
						One- or two-tailed P value?	Two-tailed
						Sum of ranks in column A,B	1256 , 1091
						Mann-Whitney U	495.5

[truncated: 36 more sheets: Fig4.f, Fig4.g, Fig4.j, Fig4k, Fig4.l, Fig5.b, Fig5c, Fig5d, Fig5e, Fig5f, Fig5g, Fig5h, Fig6.b, SuppFig3.a, SuppFig3.b, SuppFig5.a, SuppFig5.b, SuppFig5.c, SuppFig5.e, SuppFig5.g …]
